# Supplementary material for: 2-Benzyl­sulfanyl-4-[(4-methyl­phen­yl)sulfan­yl]-6-pentyl­pyrimidine-5-carbonitrile
Source: Acta Crystallogr Sect E Struct Rep Online. 2012 Jun 13;68(Pt 7):o2054. doi: 10.1107/S1600536812025275 (PMC3393321; doi:10.1107/S1600536812025275)
Supplement: Supplementary file 1 [file e-68-o2054-sup1.cif]

##############################################################################
#                                                                            #
# This CIF contains the data in a paper accepted for publication in          #
# Acta Crystallographica Section E. It conforms to the requirements of       #
# Notes for Authors for Acta Crystallographica Section E, and has been       #
# peer reviewed under the auspices of the IUCr Commission on Journals.       #
#                                                                            #
# Full details of the Crystallographic Information File format               #
# are given in the paper "The Crystallographic Information File (CIF):       #
# a New Standard Archive File for Crystallography" by S. R. Hall, F. H.      #
# Allen and I. D. Brown [Acta Cryst. (1991), A47, 655-685].                  #
#                                                                            #
# The current version of the core CIF dictionary is obtainable from          #
# ftp://ftp.iucr.org/pub/cif_core.dic.                                       #
#                                                                            #
# Software is freely available for graphical display of the structure(s)     #
# in this CIF. For information consult the CIF software page                 #
# http://www.iucr.org/resources/cif/software.                                #
#                                                                            #
# This file may be used for bona fide research purposes within the           #
# scientific community so long as proper attribution is given to the journal # 
# article from which it was obtained.                                        #
#                                                                            #
##############################################################################
data_global
_audit_creation_method     SHELXL-97
_journal_date_recd_electronic     2012-06-01
_journal_date_accepted     2012-06-03
_journal_name_full     'Acta Crystallographica, Section E'
_journal_year     2012
_journal_volume     68
_journal_issue      7
_journal_page_first     o2054
_journal_page_last     o2054
_journal_paper_category     QO
_journal_paper_doi     10.1107/S1600536812025275
_journal_coeditor_code     ZL2483
_publ_contact_author_name     ' Edward RT Tiekink '
_publ_contact_author_address
;
Department of Chemistry, University of Malaya,
50603 Kuala Lumpur, Malaysia
;
_publ_contact_author_email
;
Edward.Tiekink@gmail.com
;
_publ_contact_author_fax     ' +60 3 7967 4193 '
_publ_contact_author_phone     ' +60 3 7967 6775 '
_publ_section_title
;
2-Benzylsulfanyl-4-[(4-methylphenyl)sulfanyl]-6-pentylpyrimidine-5-carbonitrile
;
loop_
    _publ_author_name
    _publ_author_footnote
    _publ_author_address
    'Ali A. El-Emam'
;
 Additional correspondence author, e-mail: elemam5@hotmail.com.
;
;
Department of Pharmaceutical Chemistry, College of Pharmacy,
King Saud University, Riyadh 11451, Saudi Arabia
;
    'Omar A. Al-Deeb' .
;
Department of Pharmaceutical Chemistry, College of Pharmacy,
King Saud University, Riyadh 11451, Saudi Arabia
;
    'Nasser R. El-Brollosy' .
;
Department of Pharmaceutical Chemistry, College of Pharmacy,
King Saud University, Riyadh 11451, Saudi Arabia
;
    'Ng, Seik Weng' .
;
     Department of Chemistry
     University of Malaya
     50603 Kuala Lumpur
     Malaysia
     Chemistry Department
     Faculty of Science
     King Abdulaziz University
     PO Box 80203 Jeddah
     Saudi Arabia
;
    'Tiekink, Edward R. T.' .
;
Department of Chemistry, University of Malaya,
50603 Kuala Lumpur, Malaysia
;
_publ_section_synopsis     .
data_I
_audit_creation_method     SHELXL-97
_chemical_name_systematic
;
2-Benzylsulfanyl-4-[(4-methylphenyl)sulfanyl]-6-pentylpyrimidine-5-carbonitrile
;
_chemical_name_common     ?
_chemical_formula_moiety     'C24 H25 N3 S2'
_chemical_formula_sum     'C24 H25 N3 S2'
_chemical_formula_iupac     'C24 H25 N3 S2'
_chemical_formula_weight     419.59
_chemical_melting_point     ?
_symmetry_cell_setting     monoclinic
_symmetry_space_group_name_H-M     'P 21/c'
_symmetry_space_group_name_Hall     '-P 2ybc'
loop_
    _symmetry_equiv_pos_as_xyz
    'x, y, z'
    '-x, y+1/2, -z+1/2'
    '-x, -y, -z'
    'x, -y-1/2, z-1/2'
_cell_length_a     9.9178(2)
_cell_length_b     8.2235(2)
_cell_length_c     28.4388(8)
_cell_angle_alpha     90.00
_cell_angle_beta     96.115(2)
_cell_angle_gamma     90.00
_cell_volume     2306.24(10)
_cell_formula_units_Z     4
_cell_measurement_reflns_used     3374
_cell_measurement_theta_min     4.5850
_cell_measurement_theta_max     76.4622
_cell_measurement_temperature     294(2)
_exptl_crystal_description     prism
_exptl_crystal_colour     colourless
_exptl_crystal_size_max     0.40
_exptl_crystal_size_mid     0.20
_exptl_crystal_size_min     0.10
_exptl_crystal_density_diffrn     1.208
_exptl_crystal_density_meas     ?
_exptl_crystal_density_method     'not measured'
_exptl_crystal_F_000     888
_exptl_absorpt_coefficient_mu     2.191
_exptl_absorpt_correction_type     multi-scan
_exptl_absorpt_process_details     '(CrysAlis PRO; Agilent, 2012)'
_exptl_absorpt_correction_T_min     0.68871
_exptl_absorpt_correction_T_max     1.0000
_exptl_special_details
;
;
_diffrn_ambient_temperature     294(2)
_diffrn_radiation_type     CuK\a
_diffrn_radiation_wavelength     1.54184
_diffrn_radiation_source     'SuperNova (Cu) X-ray Source'
_diffrn_radiation_monochromator     Mirror
_diffrn_measurement_device_type
                     'Agilent SuperNova Dual diffractometer with Atlas detector'
_diffrn_measurement_method     '\w scan'
_diffrn_detector_area_resol_mean     10.4041
_diffrn_reflns_number     9523
_diffrn_reflns_av_R_equivalents     0.0170
_diffrn_reflns_av_sigmaI/netI     0.0213
_diffrn_reflns_theta_min     5.60
_diffrn_reflns_theta_max     76.66
_diffrn_reflns_theta_full     76.66
_diffrn_measured_fraction_theta_max     0.977
_diffrn_measured_fraction_theta_full     0.977
_diffrn_reflns_limit_h_min     -12
_diffrn_reflns_limit_h_max     10
_diffrn_reflns_limit_k_min     -10
_diffrn_reflns_limit_k_max     10
_diffrn_reflns_limit_l_min     -35
_diffrn_reflns_limit_l_max     29
_diffrn_standards_number     0
_diffrn_standards_interval_count     0
_diffrn_standards_interval_time     0
_diffrn_standards_decay_%     0
_refine_special_details
;
Refinement of <i>F</i>^2^ against ALL reflections. The weighted <i>R</i>-factor
<i>wR</i> and goodness of fit <i>S</i> are based on <i>F</i>^2^, conventional
<i>R</i>-factors <i>R</i> are based on <i>F</i>, with <i>F</i> set to zero for
negative <i>F</i>^2^. The threshold expression of <i>F</i>^2^ >
\s(<i>F</i>^2^) is used only for calculating <i>R</i>-factors(gt) <i>etc</i>.
and is not relevant to the choice of reflections for refinement.
<i>R</i>-factors based on <i>F</i>^2^ are statistically about twice as large
as those based on <i>F</i>, and <i>R</i>- factors based on ALL data will be
even larger.
;
_reflns_number_total     4746
_reflns_number_gt     3720
_reflns_threshold_expression     I>2\s(I)
_refine_ls_structure_factor_coef     Fsqd
_refine_ls_matrix_type     full
_refine_ls_R_factor_all     0.0551
_refine_ls_R_factor_gt     0.0441
_refine_ls_wR_factor_gt     0.1237
_refine_ls_wR_factor_ref     0.1376
_refine_ls_goodness_of_fit_ref     1.032
_refine_ls_restrained_S_all     1.032
_refine_ls_number_reflns     4746
_refine_ls_number_parameters     264
_refine_ls_number_restraints     0
_refine_ls_hydrogen_treatment     constr
_refine_ls_weighting_scheme     calc
_refine_ls_weighting_details
         'calc w=1/[\s^2^(Fo^2^)+(0.0721P)^2^+0.1537P] where P=(Fo^2^+2Fc^2^)/3'
_atom_sites_solution_hydrogens     geom
_atom_sites_solution_primary     direct
_atom_sites_solution_secondary     difmap
_refine_ls_shift/su_max     0.001
_refine_ls_shift/su_mean     0.000
_refine_diff_density_max     0.175
_refine_diff_density_min     -0.240
_refine_ls_extinction_method     SHELXL
_refine_ls_extinction_coef     0.0040(4)
_refine_ls_extinction_expression
                                  'Fc^*^=kFc[1+0.001xFc^2^\l^3^/sin(2\q)]^-1/4^'
loop_
    _atom_type_symbol
    _atom_type_description
    _atom_type_scat_dispersion_real
    _atom_type_scat_dispersion_imag
    _atom_type_scat_source
    'C' 'C' 0.0181 0.0091
                         'International Tables Vol C Tables 4.2.6.8 and 6.1.1.4'
    'H' 'H' 0.0000 0.0000
                         'International Tables Vol C Tables 4.2.6.8 and 6.1.1.4'
    'N' 'N' 0.0311 0.0180
                         'International Tables Vol C Tables 4.2.6.8 and 6.1.1.4'
    'S' 'S' 0.3331 0.5567
                         'International Tables Vol C Tables 4.2.6.8 and 6.1.1.4'
_computing_data_collection     'CrysAlis PRO (Agilent, 2012)'
_computing_cell_refinement     'CrysAlis PRO (Agilent, 2012)'
_computing_data_reduction     'CrysAlis PRO (Agilent, 2012)'
_computing_structure_solution     'SHELXS97 (Sheldrick, 2008)'
_computing_structure_refinement     'SHELXL97 (Sheldrick, 2008)'
_computing_molecular_graphics
;
ORTEP-3 for Windows (Farrugia, 1997) and DIAMOND (Brandenburg,
2006)
;
_computing_publication_material     'publCIF (Westrip, 2010)'
loop_
    _atom_site_type_symbol
    _atom_site_label
    _atom_site_fract_x
    _atom_site_fract_y
    _atom_site_fract_z
    _atom_site_U_iso_or_equiv
    _atom_site_adp_type
    _atom_site_calc_flag
    _atom_site_refinement_flags
    _atom_site_occupancy
    _atom_site_symmetry_multiplicity
    _atom_site_disorder_assembly
    _atom_site_disorder_group
    S S1 0.78263(6) 0.31009(7) 0.67270(2) 0.0889(2) Uani d . 1 1 . .
    S S2 0.60772(5) 0.79595(6) 0.773134(19) 0.08036(18) Uani d . 1 1 . .
    N N1 0.68705(13) 0.56138(17) 0.71826(5) 0.0665(3) Uani d . 1 1 . .
    N N2 0.58228(15) 0.79774(19) 0.68118(6) 0.0764(4) Uani d . 1 1 . .
    N N3 0.6892(3) 0.4609(4) 0.55333(8) 0.1323(9) Uani d . 1 1 . .
    C C1 0.70156(16) 0.4995(2) 0.67609(7) 0.0696(4) Uani d . 1 1 . .
    C C2 0.62755(16) 0.7066(2) 0.71888(7) 0.0678(4) Uani d . 1 1 . .
    C C3 0.59644(18) 0.7347(3) 0.63894(8) 0.0775(5) Uani d . 1 1 . .
    C C4 0.65498(17) 0.5814(3) 0.63450(7) 0.0745(5) Uani d . 1 1 . .
    C C5 0.6733(2) 0.5142(3) 0.58931(8) 0.0940(6) Uani d . 1 1 . .
    C C6 0.84843(18) 0.2845(2) 0.73261(7) 0.0729(5) Uani d . 1 1 . .
    C C7 0.97186(19) 0.3532(3) 0.74887(8) 0.0858(6) Uani d . 1 1 . .
    H H7 1.0217 0.4096 0.7283 0.103 Uiso calc R 1 1 . .
    C C8 1.0201(2) 0.3376(3) 0.79569(9) 0.0886(6) Uani d . 1 1 . .
    H H8 1.1030 0.3847 0.8064 0.106 Uiso calc R 1 1 . .
    C C9 0.9493(2) 0.2538(3) 0.82738(8) 0.0825(5) Uani d . 1 1 . .
    C C10 0.8272(2) 0.1824(3) 0.80980(8) 0.0846(6) Uani d . 1 1 . .
    H H10 0.7786 0.1229 0.8301 0.102 Uiso calc R 1 1 . .
    C C11 0.77708(18) 0.1978(2) 0.76337(8) 0.0787(5) Uani d . 1 1 . .
    H H11 0.6948 0.1497 0.7525 0.094 Uiso calc R 1 1 . .
    C C12 1.0013(3) 0.2400(4) 0.87868(10) 0.1206(9) Uani d . 1 1 . .
    H H12A 1.0233 0.1287 0.8861 0.181 Uiso calc R 1 1 . .
    H H12B 0.9329 0.2767 0.8977 0.181 Uiso calc R 1 1 . .
    H H12C 1.0811 0.3059 0.8851 0.181 Uiso calc R 1 1 . .
    C C13 0.6781(3) 0.6417(3) 0.81484(8) 0.0932(6) Uani d . 1 1 . .
    H H13A 0.6102 0.5595 0.8189 0.112 Uiso calc R 1 1 . .
    H H13B 0.7550 0.5892 0.8028 0.112 Uiso calc R 1 1 . .
    C C14 0.7221(2) 0.7210(2) 0.86107(7) 0.0781(5) Uani d . 1 1 . .
    C C15 0.8585(3) 0.7470(4) 0.87499(10) 0.1021(7) Uani d . 1 1 . .
    H H15 0.9228 0.7152 0.8553 0.123 Uiso calc R 1 1 . .
    C C16 0.8998(3) 0.8197(4) 0.91789(13) 0.1233(10) Uani d . 1 1 . .
    H H16 0.9918 0.8365 0.9267 0.148 Uiso calc R 1 1 . .
    C C17 0.8086(4) 0.8667(4) 0.94725(11) 0.1249(10) Uani d . 1 1 . .
    H H17 0.8378 0.9148 0.9761 0.150 Uiso calc R 1 1 . .
    C C18 0.6744(4) 0.8435(3) 0.93449(10) 0.1126(8) Uani d . 1 1 . .
    H H18 0.6112 0.8762 0.9545 0.135 Uiso calc R 1 1 . .
    C C19 0.6317(2) 0.7711(3) 0.89167(9) 0.0911(6) Uani d . 1 1 . .
    H H19 0.5394 0.7557 0.8833 0.109 Uiso calc R 1 1 . .
    C C20 0.5482(2) 0.8344(3) 0.59621(8) 0.0928(6) Uani d . 1 1 . .
    H H20A 0.5996 0.8045 0.5704 0.111 Uiso calc R 1 1 . .
    H H20B 0.5653 0.9484 0.6033 0.111 Uiso calc R 1 1 . .
    C C21 0.3988(2) 0.8112(3) 0.58083(8) 0.0843(5) Uani d . 1 1 . .
    H H21A 0.3462 0.8583 0.6043 0.101 Uiso calc R 1 1 . .
    H H21B 0.3785 0.6959 0.5787 0.101 Uiso calc R 1 1 . .
    C C22 0.3585(2) 0.8912(3) 0.53285(7) 0.0885(6) Uani d . 1 1 . .
    H H22A 0.3891 1.0033 0.5342 0.106 Uiso calc R 1 1 . .
    H H22B 0.4049 0.8360 0.5091 0.106 Uiso calc R 1 1 . .
    C C23 0.2100(2) 0.8882(4) 0.51799(9) 0.1024(7) Uani d . 1 1 . .
    H H23A 0.1632 0.9429 0.5417 0.123 Uiso calc R 1 1 . .
    H H23B 0.1792 0.7762 0.5162 0.123 Uiso calc R 1 1 . .
    C C24 0.1729(3) 0.9695(4) 0.47047(8) 0.1191(9) Uani d . 1 1 . .
    H H24A 0.0762 0.9674 0.4629 0.179 Uiso calc R 1 1 . .
    H H24B 0.2151 0.9124 0.4465 0.179 Uiso calc R 1 1 . .
    H H24C 0.2038 1.0802 0.4719 0.179 Uiso calc R 1 1 . .
loop_
    _atom_site_aniso_label
    _atom_site_aniso_U_11
    _atom_site_aniso_U_22
    _atom_site_aniso_U_33
    _atom_site_aniso_U_12
    _atom_site_aniso_U_13
    _atom_site_aniso_U_23
    S1 0.0998(4) 0.0797(3) 0.0874(4) 0.0206(3) 0.0105(3) -0.0054(3)
    S2 0.0877(3) 0.0652(3) 0.0881(3) 0.0125(2) 0.0093(2) 0.0008(2)
    N1 0.0611(7) 0.0595(7) 0.0790(9) 0.0001(6) 0.0086(6) 0.0046(7)
    N2 0.0701(8) 0.0691(9) 0.0894(11) 0.0054(7) 0.0059(7) 0.0147(8)
    N3 0.160(2) 0.153(2) 0.0858(13) 0.0146(18) 0.0225(14) -0.0026(15)
    C1 0.0595(8) 0.0677(9) 0.0822(11) -0.0005(7) 0.0107(8) 0.0044(9)
    C2 0.0556(8) 0.0622(9) 0.0855(11) -0.0011(7) 0.0069(7) 0.0079(8)
    C3 0.0629(9) 0.0820(12) 0.0871(13) -0.0012(9) 0.0061(8) 0.0159(10)
    C4 0.0656(9) 0.0816(11) 0.0763(11) -0.0025(8) 0.0076(8) 0.0072(9)
    C5 0.0948(14) 0.1054(17) 0.0820(13) 0.0045(12) 0.0112(11) 0.0084(13)
    C6 0.0685(9) 0.0600(9) 0.0909(12) 0.0119(8) 0.0116(8) 0.0009(9)
    C7 0.0723(11) 0.0789(12) 0.1077(16) -0.0043(9) 0.0165(11) 0.0062(11)
    C8 0.0663(10) 0.0827(12) 0.1157(17) -0.0002(9) 0.0046(10) -0.0039(12)
    C9 0.0767(11) 0.0776(11) 0.0935(14) 0.0201(10) 0.0096(10) -0.0055(10)
    C10 0.0753(11) 0.0795(12) 0.1015(15) 0.0072(9) 0.0207(10) 0.0103(11)
    C11 0.0645(9) 0.0689(10) 0.1023(15) 0.0031(8) 0.0074(9) 0.0035(10)
    C12 0.1118(19) 0.148(3) 0.0993(18) 0.0205(18) -0.0022(14) -0.0077(18)
    C13 0.1218(17) 0.0681(11) 0.0882(14) 0.0101(11) 0.0048(12) 0.0053(10)
    C14 0.0911(12) 0.0633(10) 0.0812(12) 0.0077(9) 0.0148(10) 0.0089(9)
    C15 0.0923(14) 0.1062(17) 0.1091(18) 0.0028(13) 0.0160(13) 0.0138(15)
    C16 0.114(2) 0.117(2) 0.132(3) -0.0128(17) -0.0209(19) 0.0136(19)
    C17 0.173(3) 0.0932(18) 0.102(2) -0.002(2) -0.014(2) 0.0037(15)
    C18 0.160(3) 0.0864(15) 0.0962(17) 0.0159(17) 0.0345(17) -0.0002(13)
    C19 0.0950(14) 0.0792(12) 0.1008(16) 0.0110(11) 0.0191(12) 0.0042(12)
    C20 0.0897(13) 0.0930(14) 0.0945(15) 0.0018(11) 0.0043(11) 0.0267(12)
    C21 0.0856(12) 0.0820(12) 0.0841(13) 0.0078(10) 0.0038(10) 0.0106(10)
    C22 0.0912(13) 0.0908(14) 0.0825(13) 0.0047(11) 0.0050(10) 0.0070(11)
    C23 0.0898(13) 0.1191(19) 0.0964(15) 0.0044(13) 0.0022(11) 0.0204(14)
    C24 0.1070(16) 0.148(2) 0.0972(17) -0.0055(17) -0.0142(13) 0.0290(17)
_geom_special_details
;
All e.s.d.'s (except the e.s.d. in the dihedral angle between two l.s. planes)
are estimated using the full covariance matrix. The cell e.s.d.'s are taken
into account individually in the estimation of e.s.d.'s in distances, angles
and torsion angles; correlations between e.s.d.'s in cell parameters are only
used when they are defined by crystal symmetry. An approximate (isotropic)
treatment of cell e.s.d.'s is used for estimating e.s.d.'s involving l.s.
planes.
;
loop_
    _geom_bond_atom_site_label_1
    _geom_bond_atom_site_label_2
    _geom_bond_site_symmetry_2
    _geom_bond_distance
    _geom_bond_publ_flag
    S1 C1 . 1.7601(19) ?
    S1 C6 . 1.771(2) ?
    S2 C2 . 1.739(2) ?
    S2 C13 . 1.824(2) ?
    N1 C1 . 1.325(2) ?
    N1 C2 . 1.333(2) ?
    N2 C3 . 1.329(3) ?
    N2 C2 . 1.345(2) ?
    N3 C5 . 1.140(3) ?
    C1 C4 . 1.396(3) ?
    C3 C4 . 1.399(3) ?
    C3 C20 . 1.501(3) ?
    C4 C5 . 1.428(3) ?
    C6 C7 . 1.383(3) ?
    C6 C11 . 1.381(3) ?
    C7 C8 . 1.372(3) ?
    C7 H7 . 0.9300 ?
    C8 C9 . 1.384(3) ?
    C8 H8 . 0.9300 ?
    C9 C10 . 1.390(3) ?
    C9 C12 . 1.499(3) ?
    C10 C11 . 1.366(3) ?
    C10 H10 . 0.9300 ?
    C11 H11 . 0.9300 ?
    C12 H12A . 0.9600 ?
    C12 H12B . 0.9600 ?
    C12 H12C . 0.9600 ?
    C13 C14 . 1.491(3) ?
    C13 H13A . 0.9700 ?
    C13 H13B . 0.9700 ?
    C14 C19 . 1.377(3) ?
    C14 C15 . 1.385(3) ?
    C15 C16 . 1.381(4) ?
    C15 H15 . 0.9300 ?
    C16 C17 . 1.352(5) ?
    C16 H16 . 0.9300 ?
    C17 C18 . 1.355(4) ?
    C17 H17 . 0.9300 ?
    C18 C19 . 1.381(4) ?
    C18 H18 . 0.9300 ?
    C19 H19 . 0.9300 ?
    C20 C21 . 1.511(3) ?
    C20 H20A . 0.9700 ?
    C20 H20B . 0.9700 ?
    C21 C22 . 1.529(3) ?
    C21 H21A . 0.9700 ?
    C21 H21B . 0.9700 ?
    C22 C23 . 1.489(3) ?
    C22 H22A . 0.9700 ?
    C22 H22B . 0.9700 ?
    C23 C24 . 1.518(3) ?
    C23 H23A . 0.9700 ?
    C23 H23B . 0.9700 ?
    C24 H24A . 0.9600 ?
    C24 H24B . 0.9600 ?
    C24 H24C . 0.9600 ?
loop_
    _geom_angle_atom_site_label_1
    _geom_angle_atom_site_label_2
    _geom_angle_atom_site_label_3
    _geom_angle_site_symmetry_1
    _geom_angle_site_symmetry_3
    _geom_angle
    _geom_angle_publ_flag
    C1 S1 C6 . . 100.16(9) ?
    C2 S2 C13 . . 102.22(9) ?
    C1 N1 C2 . . 116.55(16) ?
    C3 N2 C2 . . 116.38(17) ?
    N1 C1 C4 . . 121.56(17) ?
    N1 C1 S1 . . 118.93(13) ?
    C4 C1 S1 . . 119.50(15) ?
    N1 C2 N2 . . 126.81(19) ?
    N1 C2 S2 . . 118.82(14) ?
    N2 C2 S2 . . 114.34(14) ?
    N2 C3 C4 . . 121.19(18) ?
    N2 C3 C20 . . 117.6(2) ?
    C4 C3 C20 . . 121.2(2) ?
    C1 C4 C3 . . 117.46(18) ?
    C1 C4 C5 . . 120.89(19) ?
    C3 C4 C5 . . 121.57(19) ?
    N3 C5 C4 . . 179.3(3) ?
    C7 C6 C11 . . 119.6(2) ?
    C7 C6 S1 . . 119.71(16) ?
    C11 C6 S1 . . 120.65(16) ?
    C8 C7 C6 . . 119.4(2) ?
    C8 C7 H7 . . 120.3 ?
    C6 C7 H7 . . 120.3 ?
    C7 C8 C9 . . 122.0(2) ?
    C7 C8 H8 . . 119.0 ?
    C9 C8 H8 . . 119.0 ?
    C8 C9 C10 . . 117.3(2) ?
    C8 C9 C12 . . 121.7(2) ?
    C10 C9 C12 . . 121.0(2) ?
    C11 C10 C9 . . 121.5(2) ?
    C11 C10 H10 . . 119.3 ?
    C9 C10 H10 . . 119.3 ?
    C10 C11 C6 . . 120.11(19) ?
    C10 C11 H11 . . 119.9 ?
    C6 C11 H11 . . 119.9 ?
    C9 C12 H12A . . 109.5 ?
    C9 C12 H12B . . 109.5 ?
    H12A C12 H12B . . 109.5 ?
    C9 C12 H12C . . 109.5 ?
    H12A C12 H12C . . 109.5 ?
    H12B C12 H12C . . 109.5 ?
    C14 C13 S2 . . 108.96(14) ?
    C14 C13 H13A . . 109.9 ?
    S2 C13 H13A . . 109.9 ?
    C14 C13 H13B . . 109.9 ?
    S2 C13 H13B . . 109.9 ?
    H13A C13 H13B . . 108.3 ?
    C19 C14 C15 . . 117.1(2) ?
    C19 C14 C13 . . 122.7(2) ?
    C15 C14 C13 . . 120.3(2) ?
    C16 C15 C14 . . 120.5(3) ?
    C16 C15 H15 . . 119.7 ?
    C14 C15 H15 . . 119.7 ?
    C17 C16 C15 . . 121.0(3) ?
    C17 C16 H16 . . 119.5 ?
    C15 C16 H16 . . 119.5 ?
    C16 C17 C18 . . 119.8(3) ?
    C16 C17 H17 . . 120.1 ?
    C18 C17 H17 . . 120.1 ?
    C17 C18 C19 . . 119.8(3) ?
    C17 C18 H18 . . 120.1 ?
    C19 C18 H18 . . 120.1 ?
    C14 C19 C18 . . 121.8(3) ?
    C14 C19 H19 . . 119.1 ?
    C18 C19 H19 . . 119.1 ?
    C3 C20 C21 . . 112.55(18) ?
    C3 C20 H20A . . 109.1 ?
    C21 C20 H20A . . 109.1 ?
    C3 C20 H20B . . 109.1 ?
    C21 C20 H20B . . 109.1 ?
    H20A C20 H20B . . 107.8 ?
    C20 C21 C22 . . 111.03(18) ?
    C20 C21 H21A . . 109.4 ?
    C22 C21 H21A . . 109.4 ?
    C20 C21 H21B . . 109.4 ?
    C22 C21 H21B . . 109.4 ?
    H21A C21 H21B . . 108.0 ?
    C23 C22 C21 . . 113.75(19) ?
    C23 C22 H22A . . 108.8 ?
    C21 C22 H22A . . 108.8 ?
    C23 C22 H22B . . 108.8 ?
    C21 C22 H22B . . 108.8 ?
    H22A C22 H22B . . 107.7 ?
    C22 C23 C24 . . 112.6(2) ?
    C22 C23 H23A . . 109.1 ?
    C24 C23 H23A . . 109.1 ?
    C22 C23 H23B . . 109.1 ?
    C24 C23 H23B . . 109.1 ?
    H23A C23 H23B . . 107.8 ?
    C23 C24 H24A . . 109.5 ?
    C23 C24 H24B . . 109.5 ?
    H24A C24 H24B . . 109.5 ?
    C23 C24 H24C . . 109.5 ?
    H24A C24 H24C . . 109.5 ?
    H24B C24 H24C . . 109.5 ?
loop_
    _geom_torsion_atom_site_label_1
    _geom_torsion_atom_site_label_2
    _geom_torsion_atom_site_label_3
    _geom_torsion_atom_site_label_4
    _geom_torsion_site_symmetry_1
    _geom_torsion_site_symmetry_2
    _geom_torsion_site_symmetry_3
    _geom_torsion_site_symmetry_4
    _geom_torsion
    _geom_torsion_publ_flag
    C2 N1 C1 C4 . . . . -0.9(2) ?
    C2 N1 C1 S1 . . . . 178.62(12) ?
    C6 S1 C1 N1 . . . . -10.82(15) ?
    C6 S1 C1 C4 . . . . 168.75(14) ?
    C1 N1 C2 N2 . . . . -0.9(3) ?
    C1 N1 C2 S2 . . . . -179.06(12) ?
    C3 N2 C2 N1 . . . . 1.2(3) ?
    C3 N2 C2 S2 . . . . 179.48(13) ?
    C13 S2 C2 N1 . . . . -1.69(16) ?
    C13 S2 C2 N2 . . . . 179.92(14) ?
    C2 N2 C3 C4 . . . . 0.2(3) ?
    C2 N2 C3 C20 . . . . -179.37(16) ?
    N1 C1 C4 C3 . . . . 2.2(3) ?
    S1 C1 C4 C3 . . . . -177.32(13) ?
    N1 C1 C4 C5 . . . . 179.03(17) ?
    S1 C1 C4 C5 . . . . -0.5(2) ?
    N2 C3 C4 C1 . . . . -1.9(3) ?
    C20 C3 C4 C1 . . . . 177.73(17) ?
    N2 C3 C4 C5 . . . . -178.63(18) ?
    C20 C3 C4 C5 . . . . 1.0(3) ?
    C1 S1 C6 C7 . . . . -85.01(17) ?
    C1 S1 C6 C11 . . . . 94.37(16) ?
    C11 C6 C7 C8 . . . . -1.6(3) ?
    S1 C6 C7 C8 . . . . 177.82(16) ?
    C6 C7 C8 C9 . . . . 0.4(3) ?
    C7 C8 C9 C10 . . . . 1.2(3) ?
    C7 C8 C9 C12 . . . . -178.7(2) ?
    C8 C9 C10 C11 . . . . -1.7(3) ?
    C12 C9 C10 C11 . . . . 178.3(2) ?
    C9 C10 C11 C6 . . . . 0.6(3) ?
    C7 C6 C11 C10 . . . . 1.1(3) ?
    S1 C6 C11 C10 . . . . -178.29(15) ?
    C2 S2 C13 C14 . . . . 156.66(16) ?
    S2 C13 C14 C19 . . . . 75.3(2) ?
    S2 C13 C14 C15 . . . . -104.8(2) ?
    C19 C14 C15 C16 . . . . 0.2(4) ?
    C13 C14 C15 C16 . . . . -179.7(2) ?
    C14 C15 C16 C17 . . . . 0.1(5) ?
    C15 C16 C17 C18 . . . . -0.4(5) ?
    C16 C17 C18 C19 . . . . 0.4(4) ?
    C15 C14 C19 C18 . . . . -0.2(3) ?
    C13 C14 C19 C18 . . . . 179.6(2) ?
    C17 C18 C19 C14 . . . . 0.0(4) ?
    N2 C3 C20 C21 . . . . -85.7(2) ?
    C4 C3 C20 C21 . . . . 94.7(2) ?
    C3 C20 C21 C22 . . . . -170.5(2) ?
    C20 C21 C22 C23 . . . . -173.8(2) ?
    C21 C22 C23 C24 . . . . 179.6(2) ?
