# Supplementary material for: 2-Benzyl­sulfanyl-4-[(4-methyl­phen­yl)sulfan­yl]-6-pentyl­pyrimidine-5-carbonitrile
Source: Acta Crystallogr Sect E Struct Rep Online. 2012 Jun 13;68(Pt 7):o2054. doi: 10.1107/S1600536812025275 (PMC3393321; doi:10.1107/S1600536812025275)
Supplement: Supplementary file 2 [file e-68-o2054-Isup2.hkl]

# 
# h,k,l, Fc-squared, Fo-squared, sigma(Fo-squared) and status flag 
# 
data_I
_shelx_title '  P21/c' 
_shelx_refln_list_code          4 
_shelx_F_calc_maximum      263.37 
_exptl_crystal_F_000       888.00 
_reflns_d_resolution_high  0.7923 
 
loop_ 
 _symmetry_equiv_pos_as_xyz 
 'x, y, z' 
 '-x, y+1/2, -z+1/2' 
 '-x, -y, -z' 
 'x, -y-1/2, z-1/2' 
 
_cell_length_a     9.9178 
_cell_length_b     8.2235 
_cell_length_c    28.4388 
_cell_angle_alpha  90.000 
_cell_angle_beta   96.115 
_cell_angle_gamma  90.000 
 
_shelx_F_squared_multiplier     1.000 
 
loop_ 
 _refln_index_h 
 _refln_index_k 
 _refln_index_l 
 _refln_F_squared_calc 
 _refln_F_squared_meas 
 _refln_F_squared_sigma 
 _refln_observed_status 
   2   0   0    11331.72    10221.08     33.44 o 
   3   0   0    10247.66     9779.60     39.86 o 
   4   0   0     3402.36     3184.10     19.39 o 
   5   0   0     6761.02     6244.09     31.79 o 
   6   0   0      186.41      218.06      6.55 o 
   7   0   0       17.86       24.31      2.43 o 
   8   0   0        0.43        2.65      2.06 o 
   9   0   0        3.91        7.01      1.76 o 
  10   0   0       68.60       83.88      4.97 o 
  11   0   0       42.21       43.45      3.06 o 
  12   0   0        6.66        8.28      0.98 o 
   1   1   0     1957.40     1917.11     18.15 o 
   2   1   0    28412.28    31465.86     74.25 o 
   3   1   0    14252.34    15381.82    161.88 o 
   4   1   0      703.12      632.10      6.91 o 
   5   1   0      568.15      543.94      9.09 o 
   6   1   0      421.38      474.28      9.74 o 
   7   1   0      443.78      466.45     10.56 o 
   8   1   0      255.67      265.41      5.57 o 
   9   1   0        1.87        2.28      0.71 o 
  10   1   0       25.74       27.12      1.99 o 
  11   1   0        9.41        6.07      0.87 o 
  12   1   0        0.90        0.55      0.26 o 
   1   2   0       11.79       16.72      5.71 o 
   2   2   0     2617.99     2770.57     14.93 o 
   3   2   0      301.70      354.28      5.76 o 
   4   2   0      721.55      738.52      7.34 o 
   5   2   0     6053.40     6200.42     39.62 o 
   6   2   0     1108.68     1117.48     14.91 o 
   7   2   0        5.96        5.96      1.28 o 
   8   2   0      326.60      324.91      6.17 o 
   9   2   0       70.29       66.79      3.16 o 
  10   2   0        4.20        4.52      0.88 o 
  11   2   0        8.58        9.65      1.13 o 
  12   2   0        1.13        1.47      0.39 o 
   1   3   0       75.30       87.54     17.44 o 
   2   3   0     2383.53     2412.65     16.79 o 
   3   3   0     2226.43     2269.37     17.37 o 
   4   3   0      422.23      438.12      8.00 o 
   5   3   0       37.80       33.30      2.37 o 
   6   3   0       49.84       40.31      2.85 o 
   7   3   0      416.70      437.28      7.55 o 
   8   3   0      148.11      157.84      5.45 o 
   9   3   0        0.47        0.20      0.68 o 
  10   3   0       28.60       30.74      2.14 o 
  11   3   0       15.03       17.24      1.68 o 
   0   4   0     1419.76     1612.62     24.21 o 
   1   4   0      236.26      309.88     15.76 o 
   2   4   0        0.01       -0.12      0.52 o 
   3   4   0       38.58       43.83      2.75 o 
   4   4   0      240.51      244.25      9.66 o 
   5   4   0        5.94       10.34      2.31 o 
   6   4   0      169.08      156.39      5.13 o 
   7   4   0      106.38      103.73      4.30 o 
   8   4   0        8.47       11.30      1.42 o 
   9   4   0       76.35       79.29      4.47 o 
  10   4   0        3.41        3.05      0.93 o 
  11   4   0        9.85       11.94      1.74 o 
   1   5   0      211.15      229.47      7.33 o 
   2   5   0      249.16      280.42      7.39 o 
   3   5   0        1.59        4.68      1.75 o 
   4   5   0       74.96       66.92      5.38 o 
   5   5   0       16.40       14.84      1.66 o 
   6   5   0       29.87       23.79      3.89 o 
   7   5   0       16.65       19.80      3.58 o 
   8   5   0        3.11        1.41      0.88 o 
   9   5   0       12.77       10.86      2.56 o 
  10   5   0        2.23        3.54      1.27 o 
   0   6   0      341.82      332.93     13.82 o 
   1   6   0        0.48       -0.71      1.60 o 
   2   6   0       52.02       50.48      5.24 o 
   3   6   0       14.76       12.53      2.05 o 
   4   6   0       42.18       42.05      3.85 o 
   5   6   0       39.58       38.14      2.85 o 
   6   6   0        4.18        4.23      1.80 o 
   7   6   0        1.43       -0.13      1.24 o 
   8   6   0        3.17        4.73      1.65 o 
   9   6   0        4.77        2.23      0.76 o 
  10   6   0       10.03       10.17      1.35 o 
   1   7   0       53.37       45.44      2.96 o 
   2   7   0      135.10      129.93      4.38 o 
   3   7   0      152.36      155.66      5.91 o 
   4   7   0      141.23      149.34      5.66 o 
   5   7   0        1.34        1.96      1.65 o 
   6   7   0        2.31        3.67      1.08 o 
   7   7   0        0.55        0.70      1.07 o 
   8   7   0        1.88        0.98      0.84 o 
   9   7   0        2.28        2.67      0.78 o 
   0   8   0      188.60      199.71     13.25 o 
   1   8   0       42.35       42.08      2.48 o 
   2   8   0       28.03       32.59      2.15 o 
   3   8   0        5.91        4.60      1.16 o 
   4   8   0       10.95        7.36      1.99 o 
   5   8   0       72.30       74.12      4.09 o 
   6   8   0        6.34       10.81      1.95 o 
   7   8   0       11.50       14.70      2.14 o 
   1   9   0       10.03        9.32      1.04 o 
   2   9   0       57.03       59.78      2.88 o 
   3   9   0       82.74       93.62      4.26 o 
   4   9   0       13.85       12.00      1.47 o 
   5   9   0        2.18        2.90      0.66 o 
   6   9   0        2.03        2.52      0.76 o 
   0  10   0       46.32       43.52      3.02 o 
   1  10   0       22.32       23.91      2.42 o 
   2  10   0        9.15       12.77      1.75 o 
   3  10   0        0.35       -0.31      0.47 o 
 -12   1   1        1.83        1.97      0.43 o 
 -11   1   1        5.85        7.46      0.96 o 
 -10   1   1        5.27        3.34      0.98 o 
  -9   1   1       33.99       38.85      2.51 o 
  -8   1   1        1.16        1.11      0.53 o 
  -7   1   1      211.59      230.09      7.33 o 
  -6   1   1      291.19      325.73      7.87 o 
  -5   1   1      123.39      125.42      3.60 o 
  -4   1   1     2095.87     2279.04     17.74 o 
  -3   1   1     6229.92     6330.87     19.16 o 
  -2   1   1      115.82      114.34      2.69 o 
  -1   1   1     5317.44     5725.15     59.99 o 
   0   1   1      525.23      571.34      4.71 o 
   1   1   1     3815.18     3961.55     16.94 o 
   2   1   1     6631.92     6991.62     30.26 o 
   3   1   1       57.27       58.81      1.20 o 
   4   1   1     2165.49     2195.64     13.33 o 
   5   1   1     1300.00     1367.12     12.05 o 
   6   1   1        1.48       13.30      9.93 o 
   7   1   1      153.58      153.81      6.12 o 
   8   1   1       47.24       44.28      2.23 o 
   9   1   1        0.22        0.30      0.81 o 
  10   1   1       21.07       20.54      1.78 o 
  11   1   1        0.08        0.14      0.49 o 
  12   1   1        0.89       -0.05      1.24 o 
 -12   2   1        2.60        2.79      0.54 o 
 -11   2   1        1.90        1.81      0.60 o 
 -10   2   1       17.14       19.62      1.66 o 
  -9   2   1        2.02        2.34      0.76 o 
  -8   2   1       84.65       86.22      3.20 o 
  -7   2   1       26.40       24.07      3.74 o 
  -6   2   1      639.37      603.31     15.71 o 
  -5   2   1     4018.07     3995.57     43.09 o 
  -4   2   1       22.22       24.84      1.77 o 
  -3   2   1      601.82      512.49      6.78 o 
  -2   2   1     4819.86     5106.39     17.24 o 
  -1   2   1      796.34      688.17      7.54 o 
   0   2   1     4437.40     4339.92     19.51 o 
   1   2   1     4812.23     4906.70     20.84 o 
   2   2   1     1533.71     1537.33     15.01 o 
   3   2   1       25.88       22.92      1.51 o 
   4   2   1       83.61      117.32      3.01 o 
   5   2   1      212.54      234.73      6.21 o 
   6   2   1        4.22        4.29      1.02 o 
   7   2   1        3.15        2.88      1.07 o 
   8   2   1       16.35       19.01      1.55 o 
   9   2   1        0.09        0.05      0.63 o 
  10   2   1        2.54        1.51      0.63 o 
  11   2   1        1.83       -0.03      0.52 o 
  12   2   1        1.65        1.83      0.66 o 
 -11   3   1        3.02        1.19      0.57 o 
 -10   3   1        0.85        1.80      0.69 o 
  -9   3   1       32.75       28.99      2.04 o 
  -8   3   1      115.88      102.26      4.41 o 
  -7   3   1      128.97      129.99      4.14 o 
  -6   3   1       43.48       45.28      4.77 o 
  -5   3   1      103.36       89.79      3.82 o 
  -4   3   1        0.55        0.77      0.59 o 
  -3   3   1        6.36       12.71      1.35 o 
  -2   3   1     2881.75     2912.63     19.81 o 
  -1   3   1     3824.41     3876.99     28.54 o 
   0   3   1        4.75        5.58      1.00 o 
   1   3   1      298.60      287.70      6.12 o 
   2   3   1      722.32      772.79      9.66 o 
   3   3   1     3642.43     3673.25     22.33 o 
   4   3   1       66.40       85.05      3.59 o 
   5   3   1      315.48      305.65      7.25 o 
   6   3   1       47.70       42.92      2.97 o 
   7   3   1       51.29       58.99      2.48 o 
   8   3   1       13.83       17.36      1.85 o 
   9   3   1       18.32       16.64      1.58 o 
  10   3   1        1.46        1.40      0.62 o 
  11   3   1        0.16        0.32      0.58 o 
 -11   4   1       27.03       25.79      2.59 o 
 -10   4   1       31.39       34.60      2.54 o 
  -9   4   1        4.13        5.17      1.29 o 
  -8   4   1        8.12        7.42      1.22 o 
  -7   4   1       68.30       62.49      3.33 o 
  -6   4   1       13.45        9.42      1.31 o 
  -5   4   1      804.17      768.77     18.83 o 
  -4   4   1      534.35      522.63     14.22 o 
  -3   4   1       12.83       10.50      1.40 o 
  -2   4   1      375.72      387.34      8.34 o 
  -1   4   1        7.50        4.70      1.71 o 
   0   4   1     6129.23     6296.56     34.58 o 
   1   4   1     1285.01     1330.20     15.70 o 
   2   4   1       64.03       67.18      3.22 o 
   3   4   1     1005.71     1037.55     13.31 o 
   4   4   1        1.11        3.21      4.41 o 
   5   4   1      260.38      225.65      6.49 o 
   6   4   1       35.91       30.31      1.93 o 
   7   4   1       63.18       62.80      3.34 o 
   8   4   1       23.54       19.70      2.35 o 
   9   4   1        3.35        2.49      1.05 o 
  10   4   1        2.28        2.13      0.81 o 
  11   4   1        9.51       11.66      1.63 o 
 -10   5   1        0.86       -0.58      0.87 o 
  -9   5   1        0.04        1.60      1.44 o 
  -8   5   1       19.99       29.94      4.06 o 
  -7   5   1      138.58      148.71      9.61 o 
  -6   5   1       68.61       60.08      6.23 o 
  -5   5   1        2.61        2.10      0.70 o 
  -4   5   1       33.58       30.83      3.80 o 
  -3   5   1     1172.56     1194.05     15.52 o 
  -2   5   1     1625.12     1557.79     17.50 o 
  -1   5   1        0.04        1.91      1.24 o 
   0   5   1      354.19      407.62      9.75 o 
   1   5   1        9.85       15.72      3.02 o 
   2   5   1       94.56       93.56      4.26 o 
   3   5   1      726.56      728.08     19.94 o 
   4   5   1       14.25       12.86      2.39 o 
   5   5   1       49.46       47.84      3.02 o 
   6   5   1       29.77       29.52      4.38 o 
   7   5   1       11.71       16.58      3.38 o 
   8   5   1        3.25        2.15      1.20 o 
   9   5   1       10.90       15.95      2.80 o 
  10   5   1        1.36        1.94      0.97 o 
 -10   6   1        3.67        6.68      1.17 o 
  -9   6   1        2.09        1.03      0.53 o 
  -8   6   1        1.57        1.61      1.00 o 
  -7   6   1        1.75        1.46      1.26 o 
  -6   6   1       87.19       91.27      7.76 o 
  -5   6   1      329.18      333.55      8.29 o 
  -4   6   1      199.47      190.20      7.90 o 
  -3   6   1      232.23      239.57      6.54 o 
  -2   6   1       61.47       55.53      3.57 o 
  -1   6   1       24.24       20.71      3.33 o 
   0   6   1      315.25      314.76     13.62 o 
   1   6   1      516.89      531.95     17.64 o 
   2   6   1       17.10       14.77      2.07 o 
   3   6   1       55.46       53.89      3.25 o 
   4   6   1       52.96       51.55      3.27 o 
   5   6   1       74.20       73.12      3.88 o 
   6   6   1       83.42       89.40      7.69 o 
   7   6   1        0.50        3.22      1.62 o 
   8   6   1       24.58       28.60      3.65 o 
   9   6   1        2.05        1.61      0.52 o 
  10   6   1        0.02        0.19      0.42 o 
  -9   7   1        5.55        3.43      0.85 o 
  -8   7   1       20.86       19.88      2.59 o 
  -7   7   1       31.43       33.58      4.24 o 
  -6   7   1        9.40       11.88      1.77 o 
  -5   7   1       20.78       17.68      2.36 o 
  -4   7   1       28.31       21.42      2.22 o 
  -3   7   1      147.35      161.76      7.39 o 
  -2   7   1       70.27       73.33      2.93 o 
  -1   7   1       10.64       10.96      1.50 o 
   0   7   1        8.18       10.23      1.74 o 
   1   7   1        0.40        0.84      0.71 o 
   2   7   1      136.66      136.09      5.12 o 
   3   7   1      102.59      104.91      4.14 o 
   4   7   1        0.71        0.28      0.92 o 
   5   7   1        3.00        4.35      1.25 o 
   6   7   1       11.28       15.18      3.13 o 
   7   7   1        0.04       -1.48      1.48 o 
   8   7   1        1.41        0.83      0.86 o 
   9   7   1       18.24       16.55      1.68 o 
  -7   8   1        2.31        1.21      0.88 o 
  -6   8   1       32.24       33.20      2.34 o 
  -5   8   1       17.11       20.33      2.29 o 
  -4   8   1       22.02       20.56      2.42 o 
  -3   8   1       32.78       32.93      2.57 o 
  -2   8   1        9.06        6.28      0.85 o 
  -1   8   1       36.99       36.46      2.30 o 
   0   8   1       14.89       21.57      1.85 o 
   1   8   1       32.65       32.48      1.91 o 
   2   8   1       18.32       25.29      1.97 o 
   3   8   1        3.56        2.88      0.84 o 
   4   8   1       42.45       42.21      3.03 o 
   5   8   1        0.75        0.20      1.35 o 
   6   8   1        0.14        0.26      1.00 o 
   7   8   1        4.02        3.25      1.24 o 
  -6   9   1        0.48        0.44      0.45 o 
  -5   9   1        1.07        0.34      0.64 o 
  -4   9   1        6.92        5.64      1.14 o 
  -3   9   1        6.52        9.88      1.58 o 
  -2   9   1        0.48        1.05      0.62 o 
  -1   9   1        3.17        4.91      0.83 o 
   0   9   1        0.07       -0.01      0.55 o 
   1   9   1        1.15        0.44      0.65 o 
   2   9   1       25.37       30.84      2.16 o 
   3   9   1        3.18        7.48      1.86 o 
   4   9   1        2.25        1.51      0.86 o 
   5   9   1        0.00        0.27      0.45 o 
   6   9   1        5.50        5.18      1.03 o 
  -3  10   1        0.29       -0.62      0.64 o 
  -2  10   1        0.02       -0.05      0.65 o 
  -1  10   1        1.10        1.71      0.99 o 
   0  10   1        0.07       -0.39      0.82 o 
   1  10   1        0.05        0.85      0.73 o 
   2  10   1        1.26        0.60      0.66 o 
   3  10   1        0.00        0.44      0.50 o 
 -12   0   2        5.60        4.56      1.11 o 
 -11   0   2       29.69       42.21      3.11 o 
 -10   0   2      209.47      242.75      8.52 o 
  -9   0   2      153.21      161.75      7.20 o 
  -8   0   2       15.88       16.56      2.28 o 
  -7   0   2      311.81      300.93     12.56 o 
  -6   0   2      157.49      128.46      4.96 o 
  -5   0   2     3367.98     3268.63     21.87 o 
  -4   0   2       73.21       91.45      3.11 o 
  -3   0   2      222.93      194.30      3.72 o 
  -2   0   2     1106.82     1076.30      9.13 o 
   1   0   2       50.56       40.80      1.38 o 
   2   0   2     4162.18     4057.68     15.75 o 
   3   0   2     6161.00     5799.46     31.45 o 
   4   0   2      598.42      579.95      8.40 o 
   5   0   2      220.58      249.27     13.70 o 
   6   0   2       61.15       51.12      7.17 o 
   7   0   2       33.07       27.02      3.82 o 
   8   0   2      188.38      196.47      6.29 o 
   9   0   2        0.34        0.03      1.16 o 
  10   0   2       10.86       10.12      1.80 o 
  11   0   2       42.72       48.01      5.30 o 
  12   0   2        2.72        3.14      1.00 o 
 -12   1   2        5.60        6.00      0.69 o 
 -11   1   2       17.60       18.05      1.46 o 
 -10   1   2       16.86       17.50      1.71 o 
  -9   1   2        1.10        1.59      0.75 o 
  -8   1   2      315.44      317.56      6.13 o 
  -7   1   2     1021.03     1069.84     23.14 o 
  -6   1   2       98.44       92.95      4.15 o 
  -5   1   2     1797.68     1846.51     13.68 o 
  -4   1   2      123.31      136.34      3.16 o 
  -3   1   2      989.81      899.48      5.82 o 
  -2   1   2    69362.40    54980.56    112.62 o 
  -1   1   2      596.99      582.34      4.61 o 
   0   1   2       49.64       57.15      1.47 o 
   1   1   2      366.34      298.55      8.04 o 
   2   1   2      946.97     1006.74     10.99 o 
   3   1   2    10339.17    10473.02     38.93 o 
   4   1   2       25.50       38.41      1.81 o 
   5   1   2       22.07       33.69      1.97 o 
   6   1   2       94.04       82.80      3.42 o 
   7   1   2       80.57       93.97      4.85 o 
   8   1   2       44.77       55.13      2.30 o 
   9   1   2       35.65       35.43      2.35 o 
  10   1   2       21.41       27.50      1.92 o 
  11   1   2       15.37       17.98      1.32 o 
  12   1   2        4.00        1.66      0.82 o 
 -12   2   2        0.00       -0.50      0.50 o 
 -11   2   2        4.49        4.19      0.81 o 
 -10   2   2       17.25       23.02      1.83 o 
  -9   2   2       38.28       42.27      2.59 o 
  -8   2   2        3.70        2.97      0.62 o 
  -7   2   2      256.63      276.72     12.65 o 
  -6   2   2       38.87       40.82      2.82 o 
  -5   2   2     5812.39     6255.34     31.26 o 
  -4   2   2     5509.52     5809.30     35.31 o 
  -3   2   2      441.93      441.07      6.13 o 
  -2   2   2        3.04        1.78      0.60 o 
  -1   2   2     5811.72     6054.66     23.04 o 
   0   2   2    19738.90    22927.16    212.58 o 
   1   2   2     5258.80     5800.21     32.85 o 
   2   2   2     1127.42     1185.28      9.69 o 
   3   2   2       19.89       42.55      6.55 o 
   4   2   2     1177.49     1282.69     12.90 o 
   5   2   2      523.47      571.20     12.12 o 
   6   2   2      395.69      401.60      9.16 o 
   7   2   2       11.31        9.70      1.33 o 
   8   2   2      149.37      151.43      4.20 o 
   9   2   2       30.41       29.68      2.07 o 
  10   2   2       14.35       14.38      1.37 o 
  11   2   2        4.07        4.57      0.75 o 
  12   2   2        0.36        0.94      0.51 o 
 -11   3   2       10.43        8.95      1.23 o 
 -10   3   2       36.74       30.89      2.25 o 
  -9   3   2        8.59        6.93      1.09 o 
  -8   3   2      224.55      230.91      6.61 o 
  -7   3   2      487.31      491.56     11.16 o 
  -6   3   2       95.40       98.31      7.04 o 
  -5   3   2       77.90       93.37      3.79 o 
  -4   3   2      453.79      468.36      7.65 o 
  -3   3   2     1117.69     1174.97     12.07 o 
  -2   3   2     5652.86     6053.69     28.43 o 
  -1   3   2     2367.92     2363.06     17.58 o 
   0   3   2      352.22      337.88      6.60 o 
   1   3   2      574.37      615.73      9.00 o 
   2   3   2       38.80       63.88     10.91 o 
   3   3   2     1552.03     1531.03     35.38 o 
   4   3   2       74.45       74.63      3.42 o 
   5   3   2      250.18      238.57      6.47 o 
   6   3   2        0.32        1.37      0.66 o 
   7   3   2       75.24       74.16      2.77 o 
   8   3   2       26.10       25.59      2.21 o 
   9   3   2       24.12       20.97      1.71 o 
  10   3   2        0.24        0.29      0.95 o 
  11   3   2        2.22        2.18      0.63 o 
 -11   4   2        1.09        2.61      1.03 o 
 -10   4   2        8.58        6.29      1.17 o 
  -9   4   2       67.21       61.21      3.88 o 
  -8   4   2        0.09       -0.35      0.56 o 
  -7   4   2        1.37        3.31      1.35 o 
  -6   4   2      190.21      166.96      5.37 o 
  -5   4   2       22.32       23.80      3.39 o 
  -4   4   2       99.07      105.31      6.52 o 
  -3   4   2      460.45      417.73      8.19 o 
  -2   4   2      969.53     1046.08     13.51 o 
  -1   4   2       11.22       11.29      1.61 o 
   0   4   2      960.23     1027.18     15.67 o 
   1   4   2     1368.41     1386.52     24.01 o 
   2   4   2       41.30       42.31      2.54 o 
   3   4   2       29.81       28.68      2.26 o 
   4   4   2      193.93      185.32      5.92 o 
   5   4   2      192.80      179.39      5.84 o 
   6   4   2       45.28       42.30      2.58 o 
   7   4   2        3.82        6.55      1.17 o 
   8   4   2        2.51        6.62      2.10 o 
   9   4   2        3.17        2.54      1.71 o 
  10   4   2        0.96        0.54      0.62 o 
  11   4   2        3.06        3.37      0.87 o 
 -10   5   2        0.39        0.12      0.83 o 
  -9   5   2       32.32       31.78      2.59 o 
  -8   5   2       26.73       30.52      4.12 o 
  -7   5   2       66.42       68.73      6.48 o 
  -6   5   2       14.58       16.45      3.43 o 
  -5   5   2        0.54        0.46      0.80 o 
  -4   5   2       12.97        7.82      1.99 o 
  -3   5   2      178.52      182.67      6.01 o 
  -2   5   2        0.13        1.71      1.89 o 
  -1   5   2      194.01      227.44      7.25 o 
   0   5   2       80.86       87.22      5.17 o 
   1   5   2      487.62      464.82     14.94 o 
   2   5   2       46.01       53.31      3.21 o 
   3   5   2       56.04       59.48      3.52 o 
   4   5   2       13.26       11.23      2.13 o 
   5   5   2        0.25       -0.63      0.84 o 
   6   5   2        2.61        0.51      1.42 o 
   7   5   2        8.24        8.74      1.62 o 
   8   5   2       14.52       12.57      1.77 o 
   9   5   2        3.15        3.65      0.95 o 
  10   5   2        8.25        7.30      1.43 o 
 -10   6   2        2.91        3.69      0.93 o 
  -9   6   2        0.90        0.34      1.02 o 
  -8   6   2        7.05        7.48      2.05 o 
  -7   6   2        0.12        0.46      1.46 o 
  -6   6   2       10.87       11.62      2.96 o 
  -5   6   2      291.54      288.55     13.81 o 
  -4   6   2        3.42        5.76      1.11 o 
  -3   6   2       21.70       21.46      1.76 o 
  -2   6   2       14.16       11.46      2.39 o 
  -1   6   2      140.70      129.56      8.91 o 
   0   6   2       77.04       80.68      7.02 o 
   1   6   2        4.04        0.87      1.31 o 
   2   6   2      140.40      145.01      6.51 o 
   3   6   2       27.29       30.71      2.50 o 
   4   6   2       49.81       43.11      3.03 o 
   5   6   2        2.42        0.70      0.84 o 
   6   6   2        0.97        2.39      1.61 o 
   7   6   2       34.28       36.57      4.64 o 
   8   6   2        8.03        8.07      1.98 o 
   9   6   2        0.04       -0.63      0.94 o 
  -9   7   2        2.92        3.57      0.87 o 
  -8   7   2       15.96       15.72      2.36 o 
  -7   7   2       47.98       54.05      5.15 o 
  -6   7   2        0.93        0.89      2.46 o 
  -5   7   2        0.73       -0.08      0.90 o 
  -4   7   2       59.41       64.43      4.74 o 
  -3   7   2       99.67      108.30      6.05 o 
  -2   7   2      175.77      178.98      5.09 o 
  -1   7   2        3.16        2.56      0.71 o 
   0   7   2       21.84       20.29      2.00 o 
   1   7   2       60.70       51.13      2.46 o 
   2   7   2       22.73       22.38      2.19 o 
   3   7   2       78.99       76.68      4.08 o 
   4   7   2        4.83        4.67      1.28 o 
   5   7   2       24.27       28.76      2.42 o 
   6   7   2        2.53        0.53      1.66 o 
   7   7   2       14.65       13.78      2.53 o 
   8   7   2       23.31       20.69      2.58 o 
   9   7   2        0.23        0.56      0.35 o 
  -7   8   2        2.58        2.48      1.06 o 
  -6   8   2        6.44        4.48      0.95 o 
  -5   8   2       84.26       85.85      4.43 o 
  -4   8   2       24.72       26.45      2.84 o 
  -3   8   2       13.67       13.50      1.68 o 
  -2   8   2       18.50       20.01      1.48 o 
  -1   8   2        1.28        0.48      0.63 o 
   0   8   2      217.44      225.28      7.91 o 
   1   8   2      114.35      120.94      4.10 o 
   2   8   2       99.68      112.57      3.98 o 
   3   8   2        9.34       11.17      1.60 o 
   4   8   2        3.83        4.56      1.14 o 
   5   8   2       25.69       27.57      2.54 o 
   6   8   2        7.52        7.63      2.05 o 
   7   8   2       18.68       21.66      2.57 o 
  -6   9   2        0.24        0.84      0.65 o 
  -5   9   2        0.00       -0.21      0.57 o 
  -4   9   2       20.59       22.45      1.98 o 
  -3   9   2       44.08       46.38      3.03 o 
  -2   9   2       73.98       79.12      3.80 o 
  -1   9   2       12.71       10.39      1.27 o 
   0   9   2        0.40        0.13      0.54 o 
   1   9   2        2.09        1.17      0.66 o 
   2   9   2       61.11       61.37      2.97 o 
   3   9   2       81.62       93.87      4.24 o 
   4   9   2        2.98        3.71      0.94 o 
   5   9   2        8.82       10.25      1.11 o 
   6   9   2       19.15       19.27      1.82 o 
  -3  10   2        7.91        5.19      1.02 o 
  -2  10   2        1.44       -0.14      0.65 o 
  -1  10   2        1.52        1.05      0.76 o 
   0  10   2       30.03       29.54      1.75 o 
   1  10   2       35.22       34.57      2.85 o 
   2  10   2        6.95        9.17      1.47 o 
   3  10   2        0.43        1.09      0.59 o 
 -12   1   3        1.67        1.89      0.72 o 
 -11   1   3        1.20        0.43      0.56 o 
 -10   1   3        4.60        2.50      0.84 o 
  -9   1   3        1.48        2.07      0.92 o 
  -8   1   3       29.12       28.62      1.86 o 
  -7   1   3      342.59      311.61     13.12 o 
  -6   1   3      465.42      456.03      9.57 o 
  -5   1   3       13.50        9.44      1.07 o 
  -4   1   3        2.04        3.60      0.55 o 
  -3   1   3       33.33       35.27      1.82 o 
  -2   1   3    11039.18    11529.22     22.23 o 
  -1   1   3        9.13        7.49      0.92 o 
   0   1   3     7397.46     7657.96    126.79 o 
   1   1   3       91.35       89.06      5.99 o 
   2   1   3      126.59      163.39      4.61 o 
   3   1   3       94.26       81.88      3.12 o 
   4   1   3      169.01      179.14      3.95 o 
   5   1   3      387.68      413.76      6.84 o 
   6   1   3        3.17        1.28      0.89 o 
   7   1   3        4.99        4.28      1.13 o 
   8   1   3        5.36        6.31      0.73 o 
   9   1   3        0.43        0.23      0.58 o 
  10   1   3        4.85        5.91      0.97 o 
  11   1   3        0.11       -0.34      0.43 o 
  12   1   3        2.05        2.17      0.84 o 
 -12   2   3        1.46        2.38      0.80 o 
 -11   2   3        0.05       -0.44      0.49 o 
 -10   2   3       12.05       11.08      1.26 o 
  -9   2   3       69.62       67.07      3.21 o 
  -8   2   3       14.51       15.17      1.37 o 
  -7   2   3      190.21      184.92     10.36 o 
  -6   2   3      137.06      125.03      7.68 o 
  -5   2   3      971.39      995.92     28.59 o 
  -4   2   3      763.58      817.22      9.30 o 
  -3   2   3      231.21      244.30      4.01 o 
  -2   2   3     8235.65     8450.32     26.44 o 
  -1   2   3    16768.48    17977.04    141.93 o 
   0   2   3     3211.85     3026.02     15.87 o 
   1   2   3     2147.78     2094.77     11.34 o 
   2   2   3       49.26       49.60      7.01 o 
   3   2   3     1313.17     1230.19     15.97 o 
   4   2   3     1705.07     1681.62     15.63 o 
   5   2   3       23.33       20.05      1.90 o 
   6   2   3      184.14      175.08      6.10 o 
   7   2   3        0.37        0.54      0.44 o 
   8   2   3      112.05      104.54      3.45 o 
   9   2   3        4.18        1.80      0.54 o 
  10   2   3        9.88        7.07      0.97 o 
  11   2   3        3.17        4.02      1.31 o 
  12   2   3        0.04       -0.16      0.40 o 
 -11   3   3        6.80        6.08      1.01 o 
 -10   3   3        1.50        1.44      0.73 o 
  -9   3   3       18.34       16.09      1.57 o 
  -8   3   3      221.70      221.18      6.44 o 
  -7   3   3     1276.31     1234.50     12.74 o 
  -6   3   3       46.85       41.59      4.62 o 
  -5   3   3     1376.47     1290.67     23.73 o 
  -4   3   3      683.98      695.77     11.87 o 
  -3   3   3      880.59      948.29     11.96 o 
  -2   3   3     1830.77     1838.42     15.06 o 
  -1   3   3       16.54       10.73      5.38 o 
   0   3   3      146.25      135.82      4.17 o 
   1   3   3       61.47       79.47      2.73 o 
   2   3   3       53.55       96.22     64.90 o 
   3   3   3     1172.35     1120.25     12.26 o 
   4   3   3      278.09      243.09      6.17 o 
   5   3   3      756.61      726.99     11.62 o 
   6   3   3      396.58      353.29     14.69 o 
   7   3   3       49.48       54.04      2.11 o 
   8   3   3        3.65        3.02      1.09 o 
   9   3   3       29.25       30.37      1.99 o 
  10   3   3        1.16        4.40      1.27 o 
  11   3   3        4.04        3.49      0.76 o 
 -11   4   3       14.66       13.75      1.97 o 
 -10   4   3       89.11       98.08      6.73 o 
  -9   4   3       79.87       74.32      6.47 o 
  -8   4   3        9.76        8.52      1.51 o 
  -7   4   3      404.94      384.59     10.44 o 
  -6   4   3        1.36       -0.81      0.96 o 
  -5   4   3      306.37      276.42     11.55 o 
  -4   4   3       46.76       41.27      4.15 o 
  -3   4   3      135.70      116.28      4.24 o 
  -2   4   3      307.68      297.03      7.08 o 
  -1   4   3     1880.15     2094.22     19.51 o 
   0   4   3       75.52       85.38      3.96 o 
   1   4   3     2263.11     2348.02     17.68 o 
   2   4   3       63.55       60.56      3.01 o 
   3   4   3     1687.30     1735.46     23.49 o 
   4   4   3        7.89        9.03      1.32 o 
   5   4   3        5.85        6.91      1.24 o 
   6   4   3        0.57       -0.07      0.48 o 
   7   4   3        0.15       -0.77      0.77 o 
   8   4   3       45.11       43.57      5.19 o 
   9   4   3        1.86        1.16      1.34 o 
  10   4   3        5.03        2.90      0.84 o 
  11   4   3        2.51        2.54      0.65 o 
 -10   5   3       15.53       20.52      2.79 o 
  -9   5   3       47.19       40.93      2.96 o 
  -8   5   3       74.47       72.42      6.18 o 
  -7   5   3      170.16      182.62     10.62 o 
  -6   5   3       18.10       22.32      3.90 o 
  -5   5   3      339.92      325.40      9.50 o 
  -4   5   3       66.52       74.03      5.95 o 
  -3   5   3       50.56       58.96      5.10 o 
  -2   5   3     1703.55     1724.38     19.67 o 
  -1   5   3      236.84      257.89      7.69 o 
   0   5   3      756.97      772.78     20.30 o 
   1   5   3      136.46      129.24      8.42 o 
   2   5   3        2.03        4.04      2.00 o 
   3   5   3      260.91      229.08     11.32 o 
   4   5   3       46.07       46.66      4.94 o 
   5   5   3       48.29       49.74      4.01 o 
   6   5   3       84.84       76.40      4.67 o 
   7   5   3        1.17        0.18      1.77 o 
   8   5   3       20.06       21.19      2.29 o 
   9   5   3       10.56        9.01      1.38 o 
  10   5   3        1.54        0.09      0.69 o 
 -10   6   3        6.33        8.83      1.37 o 
  -9   6   3       15.01       12.65      1.43 o 
  -8   6   3        0.03        1.21      0.98 o 
  -7   6   3       13.44        9.78      2.55 o 
  -6   6   3       31.56       28.82      4.49 o 
  -5   6   3      299.42      337.44     14.84 o 
  -4   6   3      378.53      401.18     15.74 o 
  -3   6   3      258.17      264.26      7.01 o 
  -2   6   3      303.12      290.14      8.53 o 
  -1   6   3       48.19       30.89      4.34 o 
   0   6   3      163.22      178.51     10.51 o 
   1   6   3      122.92      125.77      8.97 o 
   2   6   3      370.98      397.25      8.82 o 
   3   6   3       87.93       85.96      3.57 o 
   4   6   3        0.19        1.04      0.69 o 
   5   6   3        8.85        8.63      1.33 o 
   6   6   3        0.26        1.65      1.67 o 
   7   6   3       21.72       19.34      3.50 o 
   8   6   3        4.26        5.22      1.62 o 
   9   6   3        6.94        5.63      1.42 o 
  -9   7   3        0.26       -0.20      0.45 o 
  -8   7   3       32.56       35.42      3.44 o 
  -7   7   3       80.42       84.67      6.40 o 
  -6   7   3       20.25       14.94      2.66 o 
  -5   7   3      117.61      109.17      5.60 o 
  -4   7   3       93.92       81.34      5.30 o 
  -3   7   3       89.99       86.72      5.44 o 
  -2   7   3      161.15      166.30      4.93 o 
  -1   7   3        7.50        9.12      1.42 o 
   0   7   3      217.48      222.57      5.80 o 
   1   7   3       95.32       87.05      4.18 o 
   2   7   3       23.31       20.63      2.09 o 
   3   7   3        8.40        6.04      1.29 o 
   4   7   3        1.57        1.09      0.74 o 
   5   7   3        1.11        1.62      0.82 o 
   6   7   3       13.51       15.32      3.31 o 
   7   7   3        0.35       -0.74      1.35 o 
   8   7   3        0.34       -0.95      0.95 o 
  -7   8   3        3.97        2.29      0.97 o 
  -6   8   3       34.17       27.74      3.75 o 
  -5   8   3       16.22       19.67      2.28 o 
  -4   8   3       16.21       15.15      2.11 o 
  -3   8   3       55.58       54.58      3.95 o 
  -2   8   3        7.85        6.80      1.03 o 
  -1   8   3       48.67       45.67      3.01 o 
   0   8   3       60.21       62.65      3.55 o 
   1   8   3       24.22       23.84      1.71 o 
   2   8   3       21.76       23.90      1.70 o 
   3   8   3        9.39       12.82      2.07 o 
   4   8   3       18.74       18.94      2.00 o 
   5   8   3        7.12        6.86      1.35 o 
   6   8   3        0.63       -1.34      1.55 o 
   7   8   3       22.77       23.12      2.57 o 
  -6   9   3        3.44        1.83      0.68 o 
  -5   9   3        5.21        3.62      0.75 o 
  -4   9   3        2.45        1.24      0.63 o 
  -3   9   3       16.16       18.59      1.93 o 
  -2   9   3        8.26        9.42      1.23 o 
  -1   9   3        0.09        0.58      0.61 o 
   0   9   3        4.23        4.84      1.00 o 
   1   9   3       21.36       21.14      1.80 o 
   2   9   3       36.24       35.03      2.28 o 
   3   9   3        2.44        2.81      1.07 o 
   4   9   3        4.36        4.46      1.15 o 
   5   9   3        1.72        0.97      0.71 o 
  -3  10   3        3.84        2.48      0.78 o 
  -2  10   3        1.16        0.19      0.63 o 
  -1  10   3        0.46        0.10      0.56 o 
   0  10   3        7.56        7.06      0.91 o 
   1  10   3        0.45        1.41      1.02 o 
   2  10   3        1.09       -0.27      0.55 o 
   3  10   3        0.04        1.26      0.51 o 
 -12   0   4        4.10        3.15      1.01 o 
 -11   0   4        6.84       10.28      1.66 o 
 -10   0   4      109.33      117.88      6.02 o 
  -9   0   4       93.17      102.43      8.63 o 
  -8   0   4        8.74        7.30      1.80 o 
  -7   0   4      175.44      160.83      9.30 o 
  -6   0   4      484.44      445.51     13.76 o 
  -5   0   4     1020.17      978.86     18.05 o 
  -4   0   4      758.67      666.69     12.71 o 
  -3   0   4      236.42      206.01      5.08 o 
  -2   0   4     2383.66     2453.07     16.76 o 
  -1   0   4     9447.33     8577.04     25.50 o 
   0   0   4        1.68        1.34      0.33 o 
   1   0   4     3864.14     4096.47     20.42 o 
   2   0   4      364.02      361.25     10.67 o 
   3   0   4      240.58      245.38      7.79 o 
   4   0   4       24.67       31.68      2.08 o 
   5   0   4      890.40     1038.29     19.21 o 
   6   0   4       66.54       55.81      5.10 o 
   7   0   4        8.57       10.05      2.40 o 
   8   0   4      102.39      107.90      4.00 o 
   9   0   4       15.63       18.78      2.36 o 
  10   0   4       14.72       12.72      1.82 o 
  11   0   4       28.27       27.32      3.10 o 
  12   0   4        3.49        2.97      0.88 o 
 -12   1   4        8.39       10.20      1.14 o 
 -11   1   4        3.70        3.94      0.77 o 
 -10   1   4        0.44       -0.48      0.80 o 
  -9   1   4        3.74        4.67      0.99 o 
  -8   1   4       53.95       53.23      2.52 o 
  -7   1   4      412.76      392.35     14.83 o 
  -6   1   4       55.54       64.87      2.83 o 
  -5   1   4      322.12      276.03      5.07 o 
  -4   1   4      169.84      202.94      3.73 o 
  -3   1   4      252.51      267.75      3.53 o 
  -2   1   4     6501.83     6405.23     19.60 o 
  -1   1   4    13098.79    13425.33     28.24 o 
   0   1   4      116.67      128.96      2.04 o 
   1   1   4       84.60      108.34      1.79 o 
   2   1   4        2.61        4.07      0.55 o 
   3   1   4      393.55      406.42      4.68 o 
   4   1   4       66.36       55.96      1.64 o 
   5   1   4      162.32      147.99      4.18 o 
   6   1   4      838.38      939.96     11.83 o 
   7   1   4        8.72       10.08      2.44 o 
   8   1   4       13.37       12.16      1.01 o 
   9   1   4       43.33       39.07      2.38 o 
  10   1   4       27.68       32.88      2.02 o 
  11   1   4       23.35       24.11      1.99 o 
  12   1   4        0.06       -0.52      0.59 o 
 -12   2   4        0.41        1.12      0.58 o 
 -11   2   4        1.63        2.04      0.65 o 
 -10   2   4       15.43       16.62      1.58 o 
  -9   2   4        0.20       -0.35      0.72 o 
  -8   2   4       12.84       11.43      1.17 o 
  -7   2   4      181.25      182.02     10.30 o 
  -6   2   4      183.56      178.96      9.29 o 
  -5   2   4       47.85       40.18      2.35 o 
  -4   2   4     1610.75     1683.03     12.95 o 
  -3   2   4       58.70       60.19      1.38 o 
  -2   2   4       87.15      118.01      2.81 o 
  -1   2   4      143.94      153.07      3.73 o 
   0   2   4     2407.47     2438.25     22.09 o 
   1   2   4     4722.09     4730.90     17.08 o 
   2   2   4        1.42        1.50      0.51 o 
   3   2   4       28.57       18.10      1.91 o 
   4   2   4       37.45       37.64      3.25 o 
   5   2   4      106.59      119.29      4.63 o 
   6   2   4      111.26      107.34      4.83 o 
   7   2   4        0.25       -0.21      0.40 o 
   8   2   4      110.71      118.32      3.65 o 
   9   2   4       15.31       18.04      1.59 o 
  10   2   4       16.35       14.43      1.33 o 
  11   2   4        0.59        0.16      0.70 o 
 -11   3   4        0.68        0.53      1.68 o 
 -10   3   4        3.63        5.61      1.07 o 
  -9   3   4       10.02       10.26      1.41 o 
  -8   3   4       16.57       20.49      2.09 o 
  -7   3   4        1.66        1.54      0.76 o 
  -6   3   4      476.31      446.72     15.42 o 
  -5   3   4        0.97        6.16      2.11 o 
  -4   3   4       95.98      119.25      6.60 o 
  -3   3   4       41.17       41.92      1.85 o 
  -2   3   4     3414.14     3662.93     30.42 o 
  -1   3   4       43.05       63.29      2.83 o 
   0   3   4      278.25      278.76      9.38 o 
   1   3   4       21.31       27.07      1.56 o 
   2   3   4       19.73       24.43      1.64 o 
   3   3   4      332.70      342.17      6.79 o 
   4   3   4       45.01       33.32      2.34 o 
   5   3   4        1.68        3.41      0.78 o 
   6   3   4      327.17      305.94     17.10 o 
   7   3   4       29.75       22.69      1.38 o 
   8   3   4       33.90       29.76      2.03 o 
   9   3   4        0.09       -0.31      0.59 o 
  10   3   4       12.36       13.08      1.81 o 
  11   3   4        3.91        4.49      0.86 o 
 -11   4   4        0.47       -0.73      0.82 o 
 -10   4   4        0.96        1.62      1.59 o 
  -9   4   4        1.74        2.80      2.30 o 
  -8   4   4        2.05        1.61      1.16 o 
  -7   4   4       35.24       34.87      3.24 o 
  -6   4   4      130.88      132.85      4.89 o 
  -5   4   4        1.18        1.94      1.09 o 
  -4   4   4      218.86      246.29     10.31 o 
  -3   4   4      585.34      573.16      7.90 o 
  -2   4   4      190.76      224.48      6.11 o 
  -1   4   4      643.98      592.08     10.27 o 
   0   4   4     1061.25     1129.00     22.36 o 
   1   4   4       27.76       30.75      1.98 o 
   2   4   4       81.10       93.67      3.62 o 
   3   4   4      139.40      150.89      5.02 o 
   4   4   4       56.43       52.17      3.16 o 
   5   4   4        1.88        1.71      2.56 o 
   6   4   4       49.07       46.32      2.42 o 
   7   4   4        4.20        2.29      1.02 o 
   8   4   4        3.03        0.15      1.40 o 
   9   4   4        0.06       -1.10      1.10 o 
  10   4   4        0.02       -0.68      0.68 o 
 -10   5   4        1.98        4.49      1.46 o 
  -9   5   4        2.30        2.72      0.99 o 
  -8   5   4       15.36       15.56      2.93 o 
  -7   5   4       63.42       64.00      6.39 o 
  -6   5   4        3.29        0.77      1.06 o 
  -5   5   4      130.38      122.54      5.92 o 
  -4   5   4       97.65      104.67      7.18 o 
  -3   5   4       30.80       33.85      3.87 o 
  -2   5   4        5.35        2.90      1.73 o 
  -1   5   4        0.07       -1.48      1.92 o 
   0   5   4      147.39      172.75      9.81 o 
   1   5   4      496.08      509.41     17.01 o 
   2   5   4       31.49       25.18      4.07 o 
   3   5   4       56.96       49.29      5.52 o 
   4   5   4       21.88       15.27      3.04 o 
   5   5   4       54.18       49.39      3.10 o 
   6   5   4        0.62        1.23      0.84 o 
   7   5   4        2.07        1.14      0.79 o 
   8   5   4       31.72       30.29      2.75 o 
   9   5   4        0.40        0.52      1.05 o 
  10   5   4        2.68        1.89      0.50 o 
 -10   6   4        0.11        0.43      0.53 o 
  -9   6   4       11.46       11.94      1.43 o 
  -8   6   4       43.38       45.10      4.61 o 
  -7   6   4        0.05        0.83      1.19 o 
  -6   6   4       24.25       28.91      4.46 o 
  -5   6   4      184.79      183.95     11.07 o 
  -4   6   4        8.60        8.86      1.57 o 
  -3   6   4       45.69       49.41      2.64 o 
  -2   6   4      239.44      240.48      6.62 o 
  -1   6   4       86.21       76.47      7.02 o 
   0   6   4       64.54       72.30      6.89 o 
   1   6   4        1.34        2.14      1.70 o 
   2   6   4        3.54        3.74      1.45 o 
   3   6   4       95.49       84.02      3.57 o 
   4   6   4        9.20       11.45      1.64 o 
   5   6   4       10.94       12.15      1.80 o 
   6   6   4       13.17       10.39      2.77 o 
   7   6   4        0.01        1.63      1.52 o 
   8   6   4       14.07        9.45      2.13 o 
   9   6   4        0.00        0.33      0.74 o 
  -9   7   4        0.19        0.81      0.56 o 
  -8   7   4        0.88        0.22      1.01 o 
  -7   7   4       49.18       56.46      5.29 o 
  -6   7   4        1.63        2.01      0.92 o 
  -5   7   4        0.39        1.79      1.27 o 
  -4   7   4        0.05       -1.52      1.52 o 
  -3   7   4        0.08        0.89      0.89 o 
  -2   7   4      102.43      104.58      3.93 o 
  -1   7   4       75.61       72.05      3.78 o 
   0   7   4       27.25       26.14      2.29 o 
   1   7   4      142.95      138.73      5.33 o 
   2   7   4       43.58       47.75      3.17 o 
   3   7   4       40.83       36.82      2.93 o 
   4   7   4       15.54       15.39      1.85 o 
   5   7   4       94.55      102.15      4.48 o 
   6   7   4       85.67       86.70      7.06 o 
   7   7   4        1.01        1.15      0.97 o 
   8   7   4        1.05       -0.13      0.65 o 
  -7   8   4        2.38        1.48      0.93 o 
  -6   8   4        3.50        3.56      1.00 o 
  -5   8   4       15.95       20.15      2.23 o 
  -4   8   4       18.29       22.78      2.57 o 
  -3   8   4       12.00       12.40      1.86 o 
  -2   8   4        2.44        1.90      0.76 o 
  -1   8   4        0.01       -0.66      1.13 o 
   0   8   4       54.24       56.61      3.33 o 
   1   8   4       69.81       68.70      3.19 o 
   2   8   4        1.92        3.16      0.74 o 
   3   8   4       36.14       35.44      2.70 o 
   4   8   4       28.64       29.23      2.35 o 
   5   8   4        4.11        3.70      1.07 o 
   6   8   4        7.81        3.48      1.14 o 
   7   8   4        0.13        0.84      0.64 o 
  -6   9   4        0.48       -0.45      0.45 o 
  -5   9   4        8.00        7.99      1.04 o 
  -4   9   4        0.16       -0.60      0.72 o 
  -3   9   4        7.15        5.95      1.14 o 
  -2   9   4       43.46       45.28      2.34 o 
  -1   9   4       22.45       24.33      1.89 o 
   0   9   4       25.96       27.38      2.07 o 
   1   9   4       10.66       13.46      1.48 o 
   2   9   4       13.79       11.85      1.81 o 
   3   9   4       22.75       23.67      1.80 o 
   4   9   4        6.55        6.56      2.12 o 
   5   9   4       18.41       17.85      1.35 o 
  -3  10   4        2.29        2.74      0.75 o 
  -2  10   4        1.92        1.93      0.77 o 
  -1  10   4        0.58        0.63      0.60 o 
   0  10   4       11.38        8.65      0.93 o 
   1  10   4       19.84       26.14      2.40 o 
   2  10   4        0.09        0.75      0.61 o 
 -12   1   5        5.30        4.81      0.83 o 
 -11   1   5        0.06       -0.34      0.57 o 
 -10   1   5        5.04        5.46      0.99 o 
  -9   1   5       37.55       39.53      2.53 o 
  -8   1   5       34.01       34.61      2.04 o 
  -7   1   5        3.89        7.59      2.33 o 
  -6   1   5        5.89        4.78      1.75 o 
  -5   1   5        4.08        2.74      0.63 o 
  -4   1   5       81.52       57.20      1.94 o 
  -3   1   5      816.94      713.66     12.86 o 
  -2   1   5      175.44      138.56      1.95 o 
  -1   1   5      167.78      172.32      2.65 o 
   0   1   5      321.24      295.52      3.11 o 
   1   1   5     2854.39     2634.53     14.82 o 
   2   1   5      526.17      550.65      5.10 o 
   3   1   5       10.01       13.01      0.89 o 
   4   1   5      571.93      611.62      5.75 o 
   5   1   5        1.74        1.79      0.76 o 
   6   1   5      155.16      159.09      4.99 o 
   7   1   5       43.55       37.51      2.34 o 
   8   1   5        0.04       -0.34      0.48 o 
   9   1   5        2.85        0.73      0.55 o 
  10   1   5       14.90       10.76      1.38 o 
  11   1   5        2.06        2.80      1.02 o 
  12   1   5        2.91        2.05      0.70 o 
 -12   2   5        2.63        0.56      0.47 o 
 -11   2   5        0.01       -0.35      0.54 o 
 -10   2   5        8.11        7.89      1.13 o 
  -9   2   5       42.58       45.55      2.64 o 
  -8   2   5       16.69       15.92      1.40 o 
  -7   2   5       64.13       65.97      6.26 o 
  -6   2   5      270.09      257.13     11.14 o 
  -5   2   5       15.63        5.73      1.71 o 
  -4   2   5      726.80      787.13     12.59 o 
  -3   2   5     1007.97     1034.56      7.25 o 
  -2   2   5     1662.72     1561.08     13.94 o 
  -1   2   5      492.19      482.40     10.31 o 
   0   2   5     8235.45     8627.02     73.11 o 
   1   2   5     1540.99     1637.21      9.70 o 
   2   2   5      195.85      213.20      5.32 o 
   3   2   5     2044.17     2074.13     15.26 o 
   4   2   5      835.65      751.28     10.59 o 
   5   2   5        6.97        6.48      1.18 o 
   6   2   5       23.46       28.48      2.53 o 
   7   2   5        0.22       -0.10      0.52 o 
   8   2   5       25.59       24.10      1.97 o 
   9   2   5       10.34       11.64      1.64 o 
  10   2   5       27.16       24.85      2.01 o 
  11   2   5        5.36        7.49      2.28 o 
 -11   3   5        7.87        5.79      1.31 o 
 -10   3   5        0.86        1.15      0.67 o 
  -9   3   5       53.47       52.09      2.63 o 
  -8   3   5       32.56       37.50      2.65 o 
  -7   3   5      336.59      326.65      6.61 o 
  -6   3   5       28.27       28.01      4.08 o 
  -5   3   5      927.99      914.09     20.53 o 
  -4   3   5      260.53      239.44      9.52 o 
  -3   3   5     3120.17     3146.21     31.73 o 
  -2   3   5     1528.70     1542.26     22.51 o 
  -1   3   5     1042.71     1010.35     18.62 o 
   0   3   5      842.93      710.88     15.22 o 
   1   3   5     5420.49     5717.17     22.02 o 
   2   3   5        5.60        4.36      0.79 o 
   3   3   5      141.92      145.05      5.47 o 
   4   3   5       42.46       40.90      2.61 o 
   5   3   5      389.65      399.70     12.00 o 
   6   3   5      209.47      180.73      8.23 o 
   7   3   5        7.95        9.46      1.10 o 
   8   3   5      117.93      122.92      4.94 o 
   9   3   5        0.06        0.27      0.84 o 
  10   3   5       10.14        8.84      1.48 o 
  11   3   5        2.03        0.53      0.67 o 
 -11   4   5        0.15        0.24      0.65 o 
 -10   4   5       66.88       65.24      5.50 o 
  -9   4   5      234.24      250.00     11.68 o 
  -8   4   5        0.53        0.30      0.94 o 
  -7   4   5      560.12      544.48     12.52 o 
  -6   4   5       10.42       10.22      1.33 o 
  -5   4   5        4.76        6.15      1.79 o 
  -4   4   5      809.07      851.52     19.48 o 
  -3   4   5       25.32       28.74      2.48 o 
  -2   4   5     2375.95     2439.79     33.09 o 
  -1   4   5      968.29     1089.47     22.26 o 
   0   4   5      155.08      198.38      9.68 o 
   1   4   5     1469.62     1504.18     26.32 o 
   2   4   5       10.02       14.32      1.85 o 
   3   4   5      811.19      791.20     26.22 o 
   4   4   5      210.42      196.14      6.08 o 
   5   4   5       79.30       85.25      6.14 o 
   6   4   5        0.14       -0.30      0.66 o 
   7   4   5       60.03       61.26      4.25 o 
   8   4   5        7.04        5.63      2.12 o 
   9   4   5       18.86       17.98      2.11 o 
  10   4   5        6.96        7.12      1.14 o 
 -10   5   5        8.05        7.88      1.80 o 
  -9   5   5       33.49       25.21      2.51 o 
  -8   5   5        6.42        4.82      1.70 o 
  -7   5   5      191.80      217.19     11.68 o 
  -6   5   5       40.80       42.43      5.28 o 
  -5   5   5      695.78      645.94     13.74 o 
  -4   5   5      101.43       79.76      6.42 o 
  -3   5   5      268.25      306.90     10.05 o 
  -2   5   5      788.92      858.47     21.84 o 
  -1   5   5      259.90      250.40     11.97 o 
   0   5   5     1338.06     1357.39     28.32 o 
   1   5   5     1428.68     1505.92     30.06 o 
   2   5   5      163.57      159.93      9.91 o 
   3   5   5       18.10       14.48      3.20 o 
   4   5   5        0.59       -0.18      0.99 o 
   5   5   5       20.45       20.92      2.21 o 
   6   5   5      170.82      144.95      9.09 o 
   7   5   5        0.08        0.29      1.32 o 
   8   5   5       26.50       27.17      2.62 o 
   9   5   5        0.07       -0.57      0.74 o 
  10   5   5        0.01        0.13      0.58 o 
 -10   6   5       11.14       10.29      1.41 o 
  -9   6   5       46.44       45.58      2.19 o 
  -8   6   5        3.43        2.70      1.36 o 
  -7   6   5       68.97       69.58      6.39 o 
  -6   6   5        4.29        3.20      1.49 o 
  -5   6   5        8.42        8.75      2.58 o 
  -4   6   5      605.12      579.22     19.09 o 
  -3   6   5       25.22       23.51      1.86 o 
  -2   6   5      636.06      628.61      8.34 o 
  -1   6   5       32.62       26.22      4.05 o 
   0   6   5       24.88       21.36      3.93 o 
   1   6   5      141.96      132.06      5.01 o 
   2   6   5        6.87        3.89      0.84 o 
   3   6   5       98.17      101.12      3.98 o 
   4   6   5       20.77       20.11      2.11 o 
   5   6   5       44.50       57.24      3.42 o 
   6   6   5       13.78       14.37      2.16 o 
   7   6   5       50.72       52.66      3.83 o 
   8   6   5       30.64       33.70      2.42 o 
   9   6   5       31.15       32.17      2.80 o 
  -9   7   5        0.25        0.05      0.44 o 
  -8   7   5        5.96        4.96      1.44 o 
  -7   7   5       45.24       60.66      5.39 o 
  -6   7   5       51.75       50.72      3.52 o 
  -5   7   5      118.76      120.61      8.72 o 
  -4   7   5       39.19       42.25      5.33 o 
  -3   7   5       33.43       32.02      2.62 o 
  -2   7   5      145.46      154.16      4.77 o 
  -1   7   5        0.33        1.78      0.87 o 
   0   7   5      277.78      271.66      6.27 o 
   1   7   5       33.17       37.63      2.84 o 
   2   7   5        4.61        4.99      1.09 o 
   3   7   5        7.51        8.47      1.43 o 
   4   7   5        0.11       -0.20      0.81 o 
   5   7   5        8.33        6.42      1.22 o 
   6   7   5       40.74       42.75      5.11 o 
   7   7   5       12.52       14.84      2.67 o 
   8   7   5        4.73        4.08      1.05 o 
  -7   8   5        2.39        1.08      0.73 o 
  -6   8   5       10.10        8.11      1.20 o 
  -5   8   5        9.12       11.55      1.72 o 
  -4   8   5       61.88       67.85      4.22 o 
  -3   8   5       13.70       15.76      2.07 o 
  -2   8   5        8.24        7.86      1.23 o 
  -1   8   5       40.40       42.59      2.86 o 
   0   8   5       19.59       18.36      2.41 o 
   1   8   5        1.14       -0.44      0.85 o 
   2   8   5       18.00       18.49      1.51 o 
   3   8   5        0.48        0.61      0.73 o 
   4   8   5       12.34       11.69      1.60 o 
   5   8   5        0.28       -0.64      1.39 o 
   6   8   5        3.65        6.71      1.78 o 
   7   8   5        1.87        2.03      0.79 o 
  -6   9   5        7.76        8.37      1.19 o 
  -5   9   5        7.35        4.78      1.85 o 
  -4   9   5        2.14        0.30      0.57 o 
  -3   9   5        0.82       -0.62      0.62 o 
  -2   9   5        8.30        7.36      1.02 o 
  -1   9   5        2.70        1.98      0.72 o 
   0   9   5        0.03        0.20      0.58 o 
   1   9   5        0.07       -0.55      0.64 o 
   2   9   5       14.45       12.64      1.35 o 
   3   9   5        1.97        1.66      0.63 o 
   4   9   5        2.10        1.47      1.82 o 
   5   9   5        8.07        6.84      0.84 o 
  -3  10   5        2.61        3.02      0.77 o 
  -2  10   5        9.54        7.34      1.31 o 
  -1  10   5        0.31        0.01      0.49 o 
   0  10   5       11.23        9.86      0.97 o 
   1  10   5        1.29        1.42      0.71 o 
   2  10   5        0.94        1.12      0.58 o 
 -12   0   6        0.45        1.46      0.86 o 
 -11   0   6        3.97        1.69      1.03 o 
 -10   0   6        0.25       -0.35      0.95 o 
  -9   0   6        0.44        0.62      1.33 o 
  -8   0   6      377.21      369.34      8.57 o 
  -7   0   6      360.00      335.98     13.54 o 
  -6   0   6      427.41      387.28     13.02 o 
  -5   0   6       17.12       16.60      2.33 o 
  -4   0   6      240.32      239.44      7.60 o 
  -3   0   6      410.67      423.36      4.82 o 
  -2   0   6    14196.81    12643.92    105.87 o 
  -1   0   6     2081.64     1835.71     14.03 o 
   0   0   6      907.68     1018.22     10.80 o 
   1   0   6     1260.64     1509.08     14.35 o 
   2   0   6      298.20      297.01      4.98 o 
   3   0   6     5465.66     5588.15     23.84 o 
   4   0   6     5224.75     5500.26     66.39 o 
   5   0   6      109.89      116.90      6.74 o 
   6   0   6      830.42      921.10     21.61 o 
   7   0   6       11.74       14.85      1.77 o 
   8   0   6       37.87       50.53      4.22 o 
   9   0   6       30.10       29.54      2.41 o 
  10   0   6        4.16        5.91      2.25 o 
  11   0   6        0.03        0.44      0.92 o 
 -12   1   6        1.00        1.56      0.56 o 
 -11   1   6        0.14        0.67      0.65 o 
 -10   1   6        0.18       -0.09      0.72 o 
  -9   1   6        2.17        3.78      0.93 o 
  -8   1   6      177.71      187.60      4.70 o 
  -7   1   6        0.96        1.66      1.45 o 
  -6   1   6      302.13      286.46      9.86 o 
  -5   1   6      279.86      233.90      6.32 o 
  -4   1   6      508.41      458.71      9.57 o 
  -3   1   6       64.78       62.97      1.89 o 
  -2   1   6     1122.95      965.46      7.52 o 
  -1   1   6     1336.12     1256.81      8.14 o 
   0   1   6      110.82      115.60      2.08 o 
   1   1   6     5289.29     4953.24     43.79 o 
   2   1   6        1.33        3.25      0.44 o 
   3   1   6       89.17       93.15      2.44 o 
   4   1   6       79.60       75.58      2.14 o 
   5   1   6      133.99      135.69      4.14 o 
   6   1   6      677.24      732.34     13.43 o 
   7   1   6       13.21       12.56      1.14 o 
   8   1   6      146.62      136.30      4.12 o 
   9   1   6        0.16        0.32      0.67 o 
  10   1   6       45.10       43.09      2.61 o 
  11   1   6       21.50       25.13      2.17 o 
 -12   2   6        2.23        3.04      0.88 o 
 -11   2   6        0.01        0.26      0.74 o 
 -10   2   6        3.02        2.10      0.77 o 
  -9   2   6       25.84       24.89      1.98 o 
  -8   2   6       18.18       14.10      1.31 o 
  -7   2   6       18.60       23.56      2.08 o 
  -6   2   6        2.61        2.45      0.94 o 
  -5   2   6        0.86        0.60      0.83 o 
  -4   2   6     1125.95     1098.70     19.00 o 
  -3   2   6       29.93       24.56      0.96 o 
  -2   2   6     1630.94     1573.06     19.49 o 
  -1   2   6      937.70      911.96     14.53 o 
   0   2   6      266.11      240.57      7.24 o 
   1   2   6      112.47      112.12      2.74 o 
   2   2   6        0.13        4.59      0.63 o 
   3   2   6       44.33       34.91      2.30 o 
   4   2   6     1154.95     1230.29     13.67 o 
   5   2   6       57.95       62.75      3.44 o 
   6   2   6       11.37       13.48      1.77 o 
   7   2   6       19.59       15.33      1.33 o 
   8   2   6      198.69      191.85      5.36 o 
   9   2   6      213.77      224.60      6.42 o 
  10   2   6        3.39        3.40      1.11 o 
  11   2   6       18.42       16.59      2.53 o 
 -11   3   6        6.29        7.11      1.69 o 
 -10   3   6       24.09       26.55      2.03 o 
  -9   3   6       12.05        8.74      1.18 o 
  -8   3   6        5.63        6.31      2.43 o 
  -7   3   6        1.11        1.02      0.65 o 
  -6   3   6       63.73       57.51      5.74 o 
  -5   3   6      276.28      265.85     11.18 o 
  -4   3   6      195.47      232.83      9.55 o 
  -3   3   6      303.75      328.15      7.32 o 
  -2   3   6      206.98      220.38      8.70 o 
  -1   3   6        7.05        7.83      1.93 o 
   0   3   6      205.01      254.94      8.43 o 
   1   3   6       30.18       20.95      2.07 o 
   2   3   6      432.66      414.23      6.59 o 
   3   3   6        8.92       16.73      1.52 o 
   4   3   6       66.82       74.76      7.28 o 
   5   3   6       59.54       53.85      2.70 o 
   6   3   6      312.85      313.05      8.43 o 
   7   3   6       36.86       35.12      2.21 o 
   8   3   6        5.70        8.05      1.38 o 
   9   3   6       16.67       16.24      1.95 o 
  10   3   6       37.64       34.38      3.51 o 
  11   3   6       10.48        9.91      1.70 o 
 -11   4   6        0.03        1.13      0.65 o 
 -10   4   6        2.59        2.56      1.65 o 
  -9   4   6       24.21       24.46      2.58 o 
  -8   4   6        1.76        3.52      1.03 o 
  -7   4   6        0.89        1.50      1.12 o 
  -6   4   6        1.85        1.79      0.88 o 
  -5   4   6       39.57       39.97      4.68 o 
  -4   4   6      155.91      167.60      8.82 o 
  -3   4   6      257.33      262.09     10.43 o 
  -2   4   6      163.93      176.83      9.10 o 
  -1   4   6      675.34      666.21     17.97 o 
   0   4   6       12.86       18.35      3.25 o 
   1   4   6     2842.22     2918.91     37.85 o 
   2   4   6      144.12      125.06      7.89 o 
   3   4   6       88.81       71.90      6.15 o 
   4   4   6      356.16      372.36     14.17 o 
   5   4   6      357.78      338.69     14.44 o 
   6   4   6      115.15      105.22      4.46 o 
   7   4   6      127.59      127.28      7.99 o 
   8   4   6       44.13       37.70      4.86 o 
   9   4   6        1.56        0.91      1.64 o 
  10   4   6        6.70        7.96      1.15 o 
 -10   5   6        6.03        4.82      1.40 o 
  -9   5   6        2.96        1.04      0.91 o 
  -8   5   6       32.76       38.74      4.57 o 
  -7   5   6        6.07        7.76      2.66 o 
  -6   5   6        1.56        3.65      1.95 o 
  -5   5   6      270.00      270.08      8.94 o 
  -4   5   6      327.59      307.70     12.90 o 
  -3   5   6       46.54       53.03      3.71 o 
  -2   5   6       38.78       39.03      4.72 o 
  -1   5   6        0.93        1.41      1.61 o 
   0   5   6       27.42       31.09      4.82 o 
   1   5   6      175.41      172.62     10.46 o 
   2   5   6      372.24      359.56     15.16 o 
   3   5   6       45.59       53.40      5.87 o 
   4   5   6      181.81      173.16      5.94 o 
   5   5   6       59.11       52.31      3.16 o 
   6   5   6        7.52        7.44      1.73 o 
   7   5   6        1.00        2.08      0.89 o 
   8   5   6        3.61        4.70      1.10 o 
   9   5   6        3.84        4.89      1.62 o 
  10   5   6        0.45        0.83      0.49 o 
 -10   6   6        1.14        0.65      0.41 o 
  -9   6   6        0.21        1.51      0.55 o 
  -8   6   6       10.73       11.53      2.49 o 
  -7   6   6        1.61        1.58      1.72 o 
  -6   6   6        1.48        1.56      1.32 o 
  -5   6   6        8.56        3.65      1.61 o 
  -4   6   6       18.99       18.37      1.93 o 
  -3   6   6      153.16      139.12      4.49 o 
  -2   6   6      188.78      197.35      4.22 o 
  -1   6   6       74.48       77.58      4.92 o 
   0   6   6       16.77       21.61      3.12 o 
   1   6   6       11.03       16.97      1.58 o 
   2   6   6      201.13      201.77      5.53 o 
   3   6   6       32.64       28.46      2.15 o 
   4   6   6       18.01       16.79      1.96 o 
   5   6   6       32.21       29.68      2.09 o 
   6   6   6       65.24       68.18      4.47 o 
   7   6   6        0.19       -1.04      1.04 o 
   8   6   6        6.63        5.12      0.99 o 
   9   6   6        0.06        0.23      0.45 o 
  -9   7   6        2.41        1.25      0.58 o 
  -8   7   6        0.62        1.32      0.90 o 
  -7   7   6        3.52        5.40      2.02 o 
  -6   7   6        0.78        1.22      1.35 o 
  -5   7   6       11.88        8.89      2.78 o 
  -4   7   6       81.88       81.98      4.89 o 
  -3   7   6       14.92       11.38      3.08 o 
  -2   7   6        5.64        5.37      0.93 o 
  -1   7   6       41.57       38.26      2.82 o 
   0   7   6       14.36       14.38      1.75 o 
   1   7   6      149.84      145.29      5.52 o 
   2   7   6       12.80       10.22      1.51 o 
   3   7   6       10.40       12.30      1.76 o 
   4   7   6        1.75        0.87      0.85 o 
   5   7   6        4.27        2.38      1.13 o 
   6   7   6        5.75        5.14      2.27 o 
   7   7   6        9.05       12.47      2.45 o 
   8   7   6       15.45       16.66      2.58 o 
  -7   8   6       11.68       11.10      1.79 o 
  -6   8   6        4.47        3.34      0.91 o 
  -5   8   6        2.24        1.17      0.82 o 
  -4   8   6       11.37       18.91      3.32 o 
  -3   8   6       24.84       25.20      2.63 o 
  -2   8   6       14.69       15.85      1.90 o 
  -1   8   6       15.52       16.19      2.20 o 
   0   8   6       15.69       15.85      2.30 o 
   1   8   6       32.13       37.21      2.78 o 
   2   8   6       11.87       11.37      1.32 o 
   3   8   6       74.67       78.70      3.38 o 
   4   8   6       49.08       50.69      2.98 o 
   5   8   6       15.53       15.49      1.83 o 
   6   8   6        0.05        1.48      1.06 o 
   7   8   6        0.97        1.42      0.73 o 
  -5   9   6        1.66        1.82      0.53 o 
  -4   9   6       11.10        8.37      1.47 o 
  -3   9   6        0.36       -0.27      1.10 o 
  -2   9   6        0.02       -0.55      0.55 o 
  -1   9   6       10.63       12.04      1.32 o 
   0   9   6        0.44        0.78      0.65 o 
   1   9   6       16.26       16.55      1.55 o 
   2   9   6        5.69        5.49      0.95 o 
   3   9   6        2.66        3.96      0.78 o 
   4   9   6        0.35       -0.27      0.55 o 
   5   9   6        2.01        1.43      0.67 o 
  -2  10   6       13.75       13.00      1.64 o 
  -1  10   6        4.30        3.53      0.90 o 
   0  10   6        0.02        0.53      0.35 o 
   1  10   6        0.06       -0.07      0.43 o 
   2  10   6        0.21        1.11      0.54 o 
 -12   1   7        4.30        2.45      0.56 o 
 -11   1   7        2.62        3.58      0.85 o 
 -10   1   7        6.01        6.49      1.09 o 
  -9   1   7       21.73       24.71      2.01 o 
  -8   1   7      119.50      115.28      3.32 o 
  -7   1   7       22.37       25.65      3.90 o 
  -6   1   7       43.61       35.05      2.80 o 
  -5   1   7        5.71        9.07      1.35 o 
  -4   1   7       22.08       19.31      1.71 o 
  -3   1   7        7.83       13.43      0.79 o 
  -2   1   7     6350.97     5929.29     18.31 o 
  -1   1   7      424.54      371.40      4.90 o 
   0   1   7     3969.42     3845.43     35.82 o 
   1   1   7     1277.86     1191.78      9.19 o 
   2   1   7        2.85        1.90      0.41 o 
   3   1   7      692.17      736.21      7.96 o 
   4   1   7      217.75      224.51      3.86 o 
   5   1   7      217.41      240.28      7.04 o 
   6   1   7       29.83       50.07      3.62 o 
   7   1   7       26.97       29.78      1.76 o 
   8   1   7        8.95        5.84      1.17 o 
   9   1   7        0.25        1.25      1.00 o 
  10   1   7        6.40        6.43      1.48 o 
  11   1   7       14.23       14.03      1.54 o 
 -12   2   7        8.16        9.30      1.35 o 
 -11   2   7        1.05        1.22      0.91 o 
 -10   2   7        0.44        0.46      0.68 o 
  -9   2   7       15.49       13.60      1.27 o 
  -8   2   7        2.58        2.72      0.68 o 
  -7   2   7      552.33      567.75      9.96 o 
  -6   2   7        2.03        1.02      1.22 o 
  -5   2   7       58.21       50.98      4.65 o 
  -4   2   7      547.61      522.94     13.22 o 
  -3   2   7        3.40        1.46      0.62 o 
  -2   2   7     4872.14     4823.92     35.69 o 
  -1   2   7      615.14      607.20     12.06 o 
   0   2   7      570.53      546.53     11.34 o 
   1   2   7      447.85      423.12      4.91 o 
   2   2   7      543.40      617.27      6.87 o 
   3   2   7      244.64      222.77      5.00 o 
   4   2   7       94.13       93.82      2.89 o 
   5   2   7      337.93      313.70      6.45 o 
   6   2   7       15.59       20.28      2.25 o 
   7   2   7        3.69        1.54      0.67 o 
   8   2   7       11.41       14.53      1.36 o 
   9   2   7      108.89      106.60      4.19 o 
  10   2   7       19.33       20.15      2.27 o 
  11   2   7       14.81       15.59      2.38 o 
 -11   3   7        6.35        8.03      1.91 o 
 -10   3   7        2.50        1.57      1.01 o 
  -9   3   7       40.25       44.46      2.91 o 
  -8   3   7      115.24      108.36      5.42 o 
  -7   3   7      105.53      106.00      4.40 o 
  -6   3   7      148.85      138.58      8.89 o 
  -5   3   7       80.38       64.50      5.66 o 
  -4   3   7     1476.65     1477.69     24.56 o 
  -3   3   7      493.76      494.45     10.24 o 
  -2   3   7      237.98      313.87     10.79 o 
  -1   3   7      731.90      775.56     16.88 o 
   0   3   7      564.42      563.51     14.20 o 
   1   3   7      954.65      953.30     18.40 o 
   2   3   7       62.75       81.71      2.86 o 
   3   3   7       67.98       66.35      2.99 o 
   4   3   7       54.42       61.79      3.24 o 
   5   3   7       18.65       13.01      1.36 o 
   6   3   7      348.50      334.24      7.33 o 
   7   3   7        0.71        1.11      2.02 o 
   8   3   7      437.21      418.86      8.97 o 
   9   3   7       32.80       32.83      2.88 o 
  10   3   7        1.10        1.99      1.68 o 
  11   3   7        0.54        0.81      0.60 o 
 -11   4   7        0.51        0.59      0.60 o 
 -10   4   7        6.87        6.55      1.08 o 
  -9   4   7       71.11       70.30      3.29 o 
  -8   4   7        5.09        4.51      1.38 o 
  -7   4   7      481.41      478.49     14.71 o 
  -6   4   7       18.75       19.06      1.92 o 
  -5   4   7       49.96       42.13      4.86 o 
  -4   4   7      781.45      786.55     19.53 o 
  -3   4   7        7.68        8.69      1.43 o 
  -2   4   7     1998.87     2059.08     31.69 o 
  -1   4   7     1442.32     1516.17     27.58 o 
   0   4   7       17.57       19.90      3.50 o 
   1   4   7       94.33       77.86      6.40 o 
   2   4   7       88.94       94.26      7.01 o 
   3   4   7     1168.91     1162.26     25.02 o 
   4   4   7      757.00      756.03     20.65 o 
   5   4   7      372.08      346.31     12.45 o 
   6   4   7      454.04      410.68      9.16 o 
   7   4   7       73.28       82.36      4.90 o 
   8   4   7        1.08        3.43      2.08 o 
   9   4   7       20.68       20.97      2.16 o 
  10   4   7       30.25       26.38      3.00 o 
 -10   5   7        1.01        2.12      0.67 o 
  -9   5   7       27.25       31.02      2.11 o 
  -8   5   7        0.02        0.30      0.98 o 
  -7   5   7       41.42       43.98      5.25 o 
  -6   5   7      107.15      177.80     10.63 o 
  -5   5   7      203.06      204.23      7.80 o 
  -4   5   7      436.98      449.20     11.05 o 
  -3   5   7       17.76       17.75      2.18 o 
  -2   5   7       42.44       51.08      5.65 o 
  -1   5   7       66.79       78.27      7.10 o 
   0   5   7      691.77      722.77     21.46 o 
   1   5   7      800.00      823.28     23.06 o 
   2   5   7       12.82       11.62      3.18 o 
   3   5   7      522.11      464.48     17.89 o 
   4   5   7      279.22      272.73      6.24 o 
   5   5   7       54.79       51.49      3.13 o 
   6   5   7       52.22       58.15      4.41 o 
   7   5   7        4.29        4.78      1.33 o 
   8   5   7       88.73       88.40      6.77 o 
   9   5   7       10.18       10.75      1.34 o 
  10   5   7        4.91        3.45      0.81 o 
 -10   6   7        1.91        1.34      0.50 o 
  -9   6   7       23.71       25.94      1.65 o 
  -8   6   7        0.02       -1.47      1.47 o 
  -7   6   7       67.61       78.13      6.70 o 
  -6   6   7        6.27        7.51      2.29 o 
  -5   6   7        1.49        1.63      1.30 o 
  -4   6   7      450.94      470.56     11.84 o 
  -3   6   7      115.50      116.34      4.16 o 
  -2   6   7      739.30      747.84     10.47 o 
  -1   6   7      297.39      321.37      7.89 o 
   0   6   7       19.04       18.53      2.03 o 
   1   6   7      137.13      133.40      4.48 o 
   2   6   7      168.20      164.94      5.08 o 
   3   6   7       35.13       31.84      2.26 o 
   4   6   7      166.68      168.10      5.95 o 
   5   6   7        0.82        0.18      0.53 o 
   6   6   7       83.59       85.29      6.74 o 
   7   6   7       15.77       16.54      2.02 o 
   8   6   7       11.25        9.96      1.28 o 
   9   6   7       30.78       29.88      2.16 o 
  -8   7   7        0.01       -0.53      0.53 o 
  -7   7   7        0.98        2.75      1.32 o 
  -6   7   7       71.36       69.85      4.06 o 
  -5   7   7       61.15       64.20      6.39 o 
  -4   7   7       46.80       59.27      4.25 o 
  -3   7   7       11.52        7.15      1.64 o 
  -2   7   7        1.37        0.96      0.70 o 
  -1   7   7        3.82        5.19      1.44 o 
   0   7   7      170.76      178.30      6.10 o 
   1   7   7       51.15       48.63      3.29 o 
   2   7   7        3.04        4.69      1.55 o 
   3   7   7       30.06       30.34      2.62 o 
   4   7   7        1.69        1.85      1.45 o 
   5   7   7        3.24        2.55      0.93 o 
   6   7   7       94.72      107.68      7.65 o 
   7   7   7       32.06       34.05      3.70 o 
   8   7   7        6.81        5.77      0.89 o 
  -7   8   7       11.21       10.85      1.80 o 
  -6   8   7        0.41        0.76      1.24 o 
  -5   8   7        5.73        3.36      1.09 o 
  -4   8   7       20.74       21.02      2.18 o 
  -3   8   7       22.09       20.45      2.36 o 
  -2   8   7       34.40       35.33      2.38 o 
  -1   8   7        4.21        6.12      1.46 o 
   0   8   7        5.93        7.67      1.23 o 
   1   8   7        2.97        2.82      1.00 o 
   2   8   7       24.47       20.22      1.72 o 
   3   8   7        5.17        5.66      1.31 o 
   4   8   7       24.40       28.01      2.95 o 
   5   8   7        6.11        5.44      1.18 o 
   6   8   7        6.74        8.83      1.97 o 
   7   8   7        4.23        3.47      0.95 o 
  -5   9   7       13.86       12.50      1.20 o 
  -4   9   7        4.53        1.89      1.07 o 
  -3   9   7        0.48       -0.53      0.61 o 
  -2   9   7        7.41        6.79      1.27 o 
  -1   9   7        0.22       -0.22      0.61 o 
   0   9   7       20.25       18.43      1.63 o 
   1   9   7        4.50        4.88      0.73 o 
   2   9   7       15.92       15.39      1.49 o 
   3   9   7        1.77        0.02      0.56 o 
   4   9   7        8.71        8.87      1.55 o 
   5   9   7        8.48        9.24      1.42 o 
  -2  10   7        0.01        0.90      0.57 o 
  -1  10   7        0.04       -0.06      0.47 o 
   0  10   7        2.81        2.22      0.48 o 
   1  10   7        0.16        0.07      0.42 o 
   2  10   7        3.66        2.85      0.75 o 
 -12   0   8        6.08       11.19      1.69 o 
 -11   0   8        6.39        6.99      1.96 o 
 -10   0   8       16.16       18.47      3.51 o 
  -9   0   8       24.55       33.14      3.26 o 
  -8   0   8      231.90      240.00      7.97 o 
  -7   0   8     1152.97     1045.31     23.88 o 
  -6   0   8      566.18      548.80     15.70 o 
  -5   0   8       60.92       69.92      4.96 o 
  -4   0   8      804.12      779.50     14.23 o 
  -3   0   8      154.88      152.91      4.67 o 
  -2   0   8     4866.78     4794.53     19.14 o 
  -1   0   8      221.04      246.24      5.99 o 
   0   0   8     1630.77     1707.16     16.71 o 
   1   0   8     1519.92     1568.46     16.91 o 
   2   0   8     1100.00     1046.00      9.96 o 
   3   0   8      265.50      302.35      7.03 o 
   4   0   8     2360.59     2595.71     57.37 o 
   5   0   8      140.00      153.96      8.14 o 
   6   0   8      540.79      625.69     18.47 o 
   7   0   8      445.48      461.39      9.88 o 
   8   0   8      274.90      267.73      9.72 o 
   9   0   8       98.98       95.11      7.97 o 
  10   0   8        9.18        9.75      2.53 o 
  11   0   8        9.25        8.26      1.75 o 
 -12   1   8        0.02       -0.41      0.41 o 
 -11   1   8        1.43        0.97      0.75 o 
 -10   1   8       27.88       25.49      1.93 o 
  -9   1   8      133.92      156.09      4.86 o 
  -8   1   8       33.29       35.44      1.87 o 
  -7   1   8       49.27       42.13      3.42 o 
  -6   1   8       42.05       37.39      2.87 o 
  -5   1   8        7.53        6.36      1.15 o 
  -4   1   8     5155.52     4803.78     25.77 o 
  -3   1   8      353.44      284.17      4.60 o 
  -2   1   8      749.87      675.70      5.29 o 
  -1   1   8      264.94      284.43      2.63 o 
   0   1   8        7.75        8.27      0.72 o 
   1   1   8     2209.13     2170.74     13.06 o 
   2   1   8     1803.85     1678.04     10.50 o 
   3   1   8       75.51       59.04      2.18 o 
   4   1   8     1138.11     1194.19     15.53 o 
   5   1   8       82.90       84.45      4.28 o 
   6   1   8      341.13      382.61     10.01 o 
   7   1   8      132.06      153.46      4.02 o 
   8   1   8        7.03        6.95      1.16 o 
   9   1   8       72.79       82.50      4.32 o 
  10   1   8       23.45       24.45      2.54 o 
  11   1   8        4.57        4.27      0.89 o 
 -12   2   8        4.11        5.93      1.10 o 
 -11   2   8        8.34       10.44      1.55 o 
 -10   2   8        3.88        3.70      1.06 o 
  -9   2   8        3.93        3.86      0.78 o 
  -8   2   8      118.40      124.19      3.70 o 
  -7   2   8      992.98      985.89     21.08 o 
  -6   2   8      199.94      173.67      9.51 o 
  -5   2   8       70.69       65.27      5.33 o 
  -4   2   8       89.09       82.58      5.37 o 
  -3   2   8       23.41       38.65      4.75 o 
  -2   2   8     2198.53     2113.88     23.94 o 
  -1   2   8     2052.62     1902.03     22.37 o 
   0   2   8     1027.70     1115.54     16.92 o 
   2   2   8     3030.87     3376.20     36.43 o 
   3   2   8     1234.54     1260.02     29.99 o 
   4   2   8      515.21      547.50      7.87 o 
   5   2   8       69.00       81.30      3.33 o 
   6   2   8      436.66      410.35     14.48 o 
   7   2   8       17.23       15.97      1.39 o 
   8   2   8        6.46        4.72      1.03 o 
   9   2   8      110.30      119.01      4.87 o 
  10   2   8       43.81       43.22      3.03 o 
  11   2   8        4.28        5.91      1.54 o 
 -11   3   8        0.63       -1.02      1.21 o 
 -10   3   8        7.28        6.91      1.25 o 
  -9   3   8       36.90       46.65      3.52 o 
  -8   3   8        0.02       -0.02      0.77 o 
  -7   3   8       33.65       32.01      2.45 o 
  -6   3   8       91.64       83.21      7.01 o 
  -5   3   8       56.10       52.14      5.13 o 
  -4   3   8      635.35      684.54     15.16 o 
  -3   3   8      157.82      172.64      5.58 o 
  -2   3   8      413.72      414.56     12.72 o 
  -1   3   8      357.87      403.09     12.44 o 
   0   3   8      662.39      679.12     15.97 o 
   1   3   8     1633.18     1494.70     24.00 o 
   2   3   8      189.73      214.65      9.13 o 
   3   3   8        3.42        0.32      1.13 o 
   4   3   8      277.14      300.14     11.93 o 
   5   3   8       28.75       28.61      2.67 o 
   6   3   8       82.23       79.26      3.85 o 
   7   3   8      210.57      217.20      8.44 o 
   8   3   8       99.40       97.48      4.33 o 
   9   3   8       31.60       32.76      2.79 o 
  10   3   8       10.71        6.49      1.92 o 
  11   3   8       25.49       29.07      2.58 o 
 -11   4   8        1.69        3.38      1.00 o 
 -10   4   8        0.03       -0.62      0.62 o 
  -9   4   8        0.21       -0.44      0.80 o 
  -8   4   8        5.36        6.61      1.43 o 
  -7   4   8       97.26      100.34      5.44 o 
  -6   4   8        1.06        2.33      0.83 o 
  -5   4   8       12.72       18.96      3.32 o 
  -4   4   8        0.05        1.68      1.68 o 
  -3   4   8      244.08      230.67      7.27 o 
  -2   4   8      104.51      123.41      7.98 o 
  -1   4   8      258.80      262.49     11.79 o 
   0   4   8      423.79      442.68     15.16 o 
   1   4   8      206.52      176.06      9.57 o 
   2   4   8      409.83      445.55     15.36 o 
   3   4   8        0.24        3.13      1.74 o 
   4   4   8      577.53      572.02     18.43 o 
   5   4   8      100.01       97.57      4.30 o 
   6   4   8       72.44       74.94      3.90 o 
   7   4   8        1.79        1.53      1.99 o 
   8   4   8       27.90       25.51      4.15 o 
   9   4   8        9.05       12.14      1.71 o 
  10   4   8        5.34        4.18      1.23 o 
 -10   5   8        4.66        5.67      0.91 o 
  -9   5   8        2.77        2.22      0.70 o 
  -8   5   8       10.06        7.70      2.15 o 
  -7   5   8        1.23       -0.44      1.18 o 
  -6   5   8        8.85       11.14      2.80 o 
  -5   5   8      250.16      255.88      8.78 o 
  -4   5   8      224.94      229.49      8.00 o 
  -3   5   8        0.75       -0.58      0.85 o 
  -2   5   8        6.08       10.78      2.59 o 
  -1   5   8      449.92      475.43     17.58 o 
   0   5   8       95.99       93.01      8.08 o 
   1   5   8      445.14      426.54     17.12 o 
   2   5   8      469.96      475.54     18.27 o 
   3   5   8      226.72      222.10     12.63 o 
   4   5   8      188.18      172.22      4.98 o 
   5   5   8      146.85      128.14      6.31 o 
   6   5   8       33.94       36.97      3.58 o 
   7   5   8        0.37        0.05      0.82 o 
   8   5   8        9.78       11.82      2.65 o 
   9   5   8        9.52       11.05      1.29 o 
  -9   6   8        2.79        3.27      0.79 o 
  -8   6   8        5.80        6.05      1.86 o 
  -7   6   8        4.90        4.36      2.02 o 
  -6   6   8       70.14       67.46      6.60 o 
  -5   6   8        2.56        4.19      1.08 o 
  -4   6   8       11.95       12.80      2.05 o 
  -3   6   8       36.27       36.86      2.73 o 
  -2   6   8       46.59       47.59      2.36 o 
  -1   6   8       85.68       86.15      3.56 o 
   0   6   8      701.54      714.56     10.38 o 
   1   6   8      276.25      281.83      6.60 o 
   2   6   8      273.74      254.00      6.39 o 
   3   6   8       56.04       47.41      2.79 o 
   4   6   8       13.87       16.38      1.90 o 
   5   6   8       16.74       17.80      1.95 o 
   6   6   8        0.40        2.76      1.72 o 
   7   6   8        3.27        1.39      2.10 o 
   8   6   8        0.50        1.17      0.62 o 
  -8   7   8        0.98       -0.20      1.17 o 
  -7   7   8       11.02       13.46      2.61 o 
  -6   7   8        2.35        3.24      1.64 o 
  -5   7   8       34.76       42.39      5.25 o 
  -4   7   8      108.41      121.33      6.03 o 
  -3   7   8       33.00       35.35      3.39 o 
  -2   7   8       74.07       73.31      3.79 o 
  -1   7   8       12.44       11.42      1.60 o 
   0   7   8      238.99      257.12      7.37 o 
   1   7   8        5.41        3.29      0.94 o 
   2   7   8        3.70        3.08      0.76 o 
   3   7   8       50.07       48.46      3.30 o 
   4   7   8        6.81        6.31      1.29 o 
   5   7   8        6.87        4.63      0.80 o 
   6   7   8       14.01       15.14      3.09 o 
   7   7   8        1.50        1.39      0.92 o 
  -7   8   8        6.20        6.09      0.82 o 
  -6   8   8       37.66       33.89      2.27 o 
  -5   8   8       42.31       40.79      2.95 o 
  -4   8   8       13.55       11.65      1.69 o 
  -3   8   8       21.78       25.03      2.73 o 
  -2   8   8        0.30       -0.46      0.91 o 
  -1   8   8       68.98       76.48      4.70 o 
   0   8   8       15.03       12.82      1.65 o 
   1   8   8       23.42       26.56      2.35 o 
   2   8   8        0.07       -0.07      0.86 o 
   3   8   8       36.85       38.16      3.09 o 
   4   8   8       29.78       31.95      2.32 o 
   5   8   8       15.34       17.41      1.85 o 
   6   8   8       55.27       65.65      4.76 o 
  -5   9   8        1.85        0.92      0.45 o 
  -4   9   8       14.61       14.12      1.99 o 
  -3   9   8        0.21       -0.26      0.71 o 
  -2   9   8        0.89       -0.64      0.64 o 
  -1   9   8        5.66        5.81      0.92 o 
   0   9   8        0.02        0.12      0.58 o 
   1   9   8       42.71       42.61      2.26 o 
   2   9   8       16.16       20.12      1.64 o 
   3   9   8       12.14       12.57      1.54 o 
   4   9   8       15.91       16.53      1.45 o 
   5   9   8        1.85        2.53      0.82 o 
  -2  10   8        5.49        4.27      0.90 o 
  -1  10   8       12.93       12.75      1.44 o 
   0  10   8        0.08       -0.23      0.46 o 
   1  10   8       10.57        8.84      1.20 o 
 -12   1   9        2.44        2.02      0.56 o 
 -11   1   9        0.00        0.04      0.83 o 
 -10   1   9        2.57        1.98      1.17 o 
  -9   1   9       66.83       77.25      3.03 o 
  -8   1   9       29.95       35.19      1.85 o 
  -7   1   9        0.67        0.52      0.95 o 
  -6   1   9       30.42       33.88      2.74 o 
  -5   1   9        1.44        3.50      0.91 o 
  -4   1   9      606.64      601.84      8.95 o 
  -3   1   9        6.28       11.77      0.72 o 
  -2   1   9      421.15      350.83      4.58 o 
  -1   1   9       62.12       50.11      2.01 o 
   0   1   9      131.43      114.84      2.55 o 
   1   1   9      464.74      457.26      6.19 o 
   2   1   9      402.34      368.30      5.08 o 
   3   1   9     1570.57     1654.66     12.02 o 
   4   1   9      506.09      558.19      7.58 o 
   5   1   9       13.43       12.06      2.79 o 
   6   1   9       41.01       36.68      3.20 o 
   7   1   9        0.56        1.36      0.56 o 
   8   1   9        3.27        4.55      1.37 o 
   9   1   9        7.71        8.54      1.44 o 
  10   1   9        0.11       -0.25      0.74 o 
  11   1   9        2.34        2.06      0.58 o 
 -12   2   9        1.24        1.26      0.61 o 
 -11   2   9        4.42        5.14      2.00 o 
 -10   2   9        0.24        0.34      0.65 o 
  -9   2   9        1.28        1.29      0.78 o 
  -8   2   9        5.06        5.62      1.03 o 
  -7   2   9       25.95       23.78      1.81 o 
  -6   2   9       22.55       21.44      3.51 o 
  -5   2   9       59.10       55.97      5.02 o 
  -4   2   9        1.10        4.40      0.84 o 
  -3   2   9       12.41        8.72      1.75 o 
  -2   2   9      463.25      526.20     12.18 o 
  -1   2   9     1194.07     1164.32     12.17 o 
   0   2   9      132.60      162.71      4.64 o 
   1   2   9     2285.10     2442.24     26.22 o 
   2   2   9     2168.96     2257.48     22.49 o 
   3   2   9        3.89        5.15      0.96 o 
   4   2   9       20.23       22.23      1.85 o 
   5   2   9       25.02       32.29      2.75 o 
   6   2   9      507.23      482.17     11.46 o 
   7   2   9       71.65       73.61      3.46 o 
   8   2   9        6.18        6.93      1.26 o 
   9   2   9       55.22       60.89      3.43 o 
  10   2   9        1.02        0.78      0.71 o 
  11   2   9        4.96        9.45      1.67 o 
 -11   3   9        0.15        0.24      0.78 o 
 -10   3   9        0.98        1.80      1.07 o 
  -9   3   9      130.08      140.13      5.10 o 
  -8   3   9        2.46        4.18      1.06 o 
  -7   3   9       20.53       17.73      1.86 o 
  -6   3   9        7.40        4.51      1.54 o 
  -5   3   9        5.85        5.38      1.72 o 
  -4   3   9     1553.53     1649.65     17.72 o 
  -3   3   9      268.02      240.35      6.74 o 
  -2   3   9       66.32       52.29      4.66 o 
  -1   3   9     3000.74     2934.15     34.96 o 
   0   3   9       29.51       39.01      4.09 o 
   1   3   9       88.27       81.86      5.81 o 
   2   3   9      762.20      794.39     18.13 o 
   3   3   9     1813.42     1851.06     29.17 o 
   4   3   9      461.74      517.54     16.14 o 
   5   3   9        1.05        0.26      0.82 o 
   6   3   9      190.07      201.12      6.24 o 
   7   3   9      286.05      283.83      9.74 o 
   8   3   9      143.80      156.96      7.27 o 
   9   3   9       59.40       73.75      6.60 o 
  10   3   9        1.92        1.55      0.98 o 
  11   3   9        0.23        0.72      0.61 o 
 -11   4   9        0.19        0.15      0.55 o 
 -10   4   9        0.33        1.87      0.78 o 
  -9   4   9       10.30        7.35      1.14 o 
  -8   4   9        1.02        1.07      0.92 o 
  -7   4   9      292.06      312.83      9.73 o 
  -6   4   9      140.63      146.01      5.30 o 
  -5   4   9       21.59       16.64      3.09 o 
  -4   4   9      266.44      217.85      7.21 o 
  -3   4   9      270.98      253.92      7.76 o 
  -2   4   9      321.63      332.66     13.31 o 
  -1   4   9      161.15      147.08      9.11 o 
   0   4   9      788.48      747.40     20.23 o 
   1   4   9      757.13      719.46     19.83 o 
   2   4   9      198.70      230.48     11.29 o 
   3   4   9       92.20       84.74      7.10 o 
   4   4   9     1062.08     1059.12     25.86 o 
   5   4   9        7.39        9.55      1.62 o 
   6   4   9      954.08      898.91     17.55 o 
   7   4   9      208.24      210.83     11.95 o 
   8   4   9        0.13       -0.45      1.24 o 
   9   4   9       19.48       21.18      3.35 o 
  10   4   9       31.30       29.44      3.05 o 
 -10   5   9        2.87        3.12      0.96 o 
  -9   5   9       38.07       39.00      2.32 o 
  -8   5   9        2.28        0.22      1.39 o 
  -7   5   9        0.29        0.02      1.15 o 
  -6   5   9       39.50       41.64      5.10 o 
  -5   5   9      168.34      175.29      7.36 o 
  -4   5   9      573.43      589.07     12.96 o 
  -3   5   9        3.18        3.71      1.93 o 
  -2   5   9       60.54       64.08      6.72 o 
  -1   5   9       61.44       56.00      6.32 o 
   0   5   9      191.79      199.88     11.87 o 
   1   5   9      814.56      771.02     23.22 o 
   2   5   9      695.80      757.63     23.31 o 
   3   5   9      181.71      173.94      7.64 o 
   4   5   9      583.53      545.14      9.91 o 
   5   5   9      273.28      284.24     14.08 o 
   6   5   9      222.27      226.81      8.61 o 
   7   5   9        8.93       11.32      1.89 o 
   8   5   9      116.38      106.82      4.61 o 
   9   5   9       35.27       37.94      3.62 o 
  -9   6   9        0.01        0.67      0.48 o 
  -8   6   9        0.07        0.38      0.77 o 
  -7   6   9       82.70       92.79      7.26 o 
  -6   6   9       25.05       27.85      4.19 o 
  -5   6   9       13.03       12.53      2.00 o 
  -4   6   9        2.59        3.18      1.24 o 
  -3   6   9      105.71       90.82      3.77 o 
  -2   6   9      757.58      758.26     10.51 o 
  -1   6   9      532.25      568.32      9.29 o 
   0   6   9      254.74      254.82      6.31 o 
   1   6   9      619.46      600.23      9.79 o 
   2   6   9      314.29      316.53      7.53 o 
   3   6   9       41.43       44.50      3.05 o 
   4   6   9       80.53       83.20      4.14 o 
   5   6   9       22.25       21.53      2.07 o 
   6   6   9      134.84      132.80      8.45 o 
   7   6   9       18.24       19.44      2.18 o 
   8   6   9        0.77        0.05      0.52 o 
  -8   7   9        0.27       -0.02      0.74 o 
  -7   7   9        3.83        1.39      1.33 o 
  -6   7   9       48.54       52.38      5.35 o 
  -5   7   9      121.24      130.30     10.06 o 
  -4   7   9      205.09      225.08      8.25 o 
  -3   7   9       80.27       88.46      5.28 o 
  -2   7   9       22.64       23.55      2.16 o 
  -1   7   9      233.91      227.63      6.84 o 
   0   7   9      566.57      559.92     10.94 o 
   1   7   9       48.74       55.32      3.51 o 
   2   7   9        1.29       -1.34      1.34 o 
   3   7   9       34.88       35.38      2.78 o 
   4   7   9       63.11       67.09      3.71 o 
   5   7   9        4.19        2.39      0.67 o 
   6   7   9       19.56       17.76      1.97 o 
   7   7   9       13.12        9.35      1.89 o 
  -7   8   9       19.18       19.15      2.20 o 
  -6   8   9        5.75        8.32      1.23 o 
  -5   8   9        0.09        0.68      0.88 o 
  -4   8   9        0.28        1.39      0.90 o 
  -3   8   9       95.79       99.34      5.75 o 
  -2   8   9      149.09      165.84      6.49 o 
  -1   8   9       15.00       14.78      2.19 o 
   0   8   9        7.71        6.24      1.22 o 
   1   8   9       27.52       26.06      2.34 o 
   2   8   9       36.89       35.41      2.67 o 
   3   8   9        8.75        5.27      1.00 o 
   4   8   9       17.91       17.90      1.74 o 
   5   8   9        7.01       11.63      2.65 o 
   6   8   9       10.74       11.83      2.20 o 
  -5   9   9       44.00       34.15      2.49 o 
  -4   9   9        9.97       11.37      3.15 o 
  -3   9   9        0.37        0.08      0.52 o 
  -2   9   9        9.44        8.71      1.10 o 
  -1   9   9       10.34       13.17      1.31 o 
   0   9   9       31.27       24.61      1.82 o 
   1   9   9        0.73        0.62      0.40 o 
   2   9   9        4.90        4.66      0.91 o 
   3   9   9        4.12        3.05      0.69 o 
   4   9   9       13.79       13.33      1.27 o 
 -12   0  10        2.31        2.54      0.85 o 
 -11   0  10       70.18       72.57      5.48 o 
 -10   0  10       16.85       20.05      2.42 o 
  -9   0  10        5.16        6.02      1.07 o 
  -8   0  10       59.41       67.00      3.07 o 
  -7   0  10      367.26      346.10     13.77 o 
  -6   0  10      455.69      463.62     14.51 o 
  -5   0  10      492.45      507.59     13.53 o 
  -4   0  10     3072.36     2930.04     29.03 o 
  -3   0  10      765.94      768.40     25.11 o 
  -2   0  10       96.22      106.77      5.46 o 
  -1   0  10      962.20      950.93     13.62 o 
   0   0  10       73.39       86.37      4.34 o 
   1   0  10     3149.01     3090.01     26.62 o 
   2   0  10     3725.04     4177.41     21.93 o 
   3   0  10      705.08      827.38     12.78 o 
   4   0  10     1095.77     1078.99     13.26 o 
   5   0  10      556.37      599.35     16.58 o 
   6   0  10      123.79      116.09      8.09 o 
   7   0  10      381.50      397.72      9.31 o 
   8   0  10        3.83        2.30      1.31 o 
   9   0  10       36.68       36.30      3.55 o 
  10   0  10        5.43        6.24      1.93 o 
  11   0  10        3.91        5.93      1.27 o 
 -12   1  10        0.82        1.72      1.21 o 
 -11   1  10        5.71        8.11      1.40 o 
 -10   1  10       35.93       35.63      3.32 o 
  -9   1  10      702.31      732.34      9.10 o 
  -8   1  10       37.08       32.46      1.73 o 
  -7   1  10      317.94      336.65      5.29 o 
  -6   1  10      293.39      285.97      7.89 o 
  -5   1  10       16.34       15.71      1.68 o 
  -4   1  10     3381.21     3090.75     20.51 o 
  -3   1  10      638.51      736.28      8.05 o 
  -2   1  10     2768.57     2517.52     12.05 o 
  -1   1  10     1530.26     1210.86     15.77 o 
   0   1  10       29.51       22.00      1.86 o 
   1   1  10      567.28      550.27     12.75 o 
   2   1  10     2143.91     2288.61     13.44 o 
   3   1  10        7.39        5.01      0.79 o 
   4   1  10      968.20     1007.24     10.52 o 
   5   1  10      130.68      137.10      5.63 o 
   6   1  10       72.82       74.23      4.59 o 
   7   1  10      618.50      588.36     10.66 o 
   8   1  10       10.05        7.07      1.20 o 
   9   1  10      104.24      111.84      4.21 o 
  10   1  10        2.90        2.59      0.81 o 
  11   1  10        0.14        1.51      0.77 o 
 -12   2  10        1.43        1.32      0.50 o 
 -11   2  10       21.05       23.49      2.75 o 
 -10   2  10        6.28        5.50      1.03 o 
  -9   2  10        2.98        5.38      1.14 o 
  -8   2  10       10.82       11.28      1.54 o 
  -7   2  10      217.31      195.80      4.03 o 
  -6   2  10      286.13      259.58     11.80 o 
  -5   2  10      129.12      136.85      7.88 o 
  -4   2  10     2069.39     1873.45     26.71 o 
  -3   2  10       64.59       72.13      3.30 o 
  -2   2  10       16.40       12.61      2.03 o 
  -1   2  10      971.73      930.33     11.41 o 
   0   2  10       32.80       32.60      2.24 o 
   1   2  10     1179.70     1089.42     10.76 o 
   2   2  10      674.70      697.87     12.57 o 
   3   2  10      107.21      128.79      4.67 o 
   4   2  10      560.34      597.50     16.77 o 
   5   2  10        8.03        6.44      1.26 o 
   6   2  10       19.32       18.89      1.96 o 
   7   2  10       50.97       42.51      3.16 o 
   8   2  10       18.41       18.00      1.71 o 
   9   2  10        3.74        4.21      1.05 o 
  10   2  10       19.12       19.77      3.12 o 
  11   2  10        6.13        5.13      1.15 o 
 -11   3  10        0.55        0.96      0.71 o 
 -10   3  10        0.45        0.34      0.67 o 
  -9   3  10       84.44       83.50      3.93 o 
  -8   3  10        3.85        2.38      0.66 o 
  -7   3  10       60.46       52.96      2.67 o 
  -6   3  10        3.06        2.21      0.65 o 
  -5   3  10        0.25        0.02      1.06 o 
  -4   3  10      474.47      448.99      9.37 o 
  -3   3  10      331.84      272.48      7.47 o 
  -2   3  10      155.93      185.79      8.94 o 
  -1   3  10      366.31      322.43     11.82 o 
   0   3  10     3064.71     3279.14     37.60 o 
   1   3  10     1201.80     1219.35     22.81 o 
   2   3  10       72.64       85.40      6.20 o 
   3   3  10      242.71      255.59     11.23 o 
   4   3  10     1152.44     1169.42     25.11 o 
   5   3  10       15.31       17.81      2.23 o 
   6   3  10       59.17       64.80      3.62 o 
   7   3  10       11.43       10.64      2.18 o 
   8   3  10       60.99       66.30      4.76 o 
   9   3  10        4.87        4.04      1.71 o 
  10   3  10        0.70        0.24      0.97 o 
  11   3  10        5.86        5.83      1.00 o 
 -11   4  10        2.26        1.58      0.56 o 
 -10   4  10        1.75        3.60      0.90 o 
  -9   4  10        0.65        0.00      0.78 o 
  -8   4  10        8.01        8.12      1.83 o 
  -7   4  10       75.96       78.02      4.80 o 
  -6   4  10       13.35       11.62      1.55 o 
  -5   4  10        0.87        0.26      0.72 o 
  -4   4  10        9.17        8.90      1.49 o 
  -3   4  10        6.54        4.99      1.19 o 
  -2   4  10      476.66      509.58     16.92 o 
  -1   4  10      427.10      425.10     15.75 o 
   0   4  10        1.58        4.36      2.12 o 
   1   4  10      230.86      239.80     11.70 o 
   2   4  10      351.77      364.17     14.45 o 
   3   4  10       89.90      100.49      7.95 o 
   4   4  10       89.06       94.19      7.96 o 
   5   4  10        0.54        1.68      0.90 o 
   6   4  10      184.85      180.48      7.63 o 
   7   4  10        1.32        1.98      1.11 o 
   8   4  10        0.46        0.42      0.76 o 
   9   4  10        7.12        5.29      1.78 o 
  10   4  10       10.09       12.38      1.99 o 
 -10   5  10        1.32        0.98      0.49 o 
  -9   5  10        0.66        0.52      0.55 o 
  -8   5  10        0.05        0.89      1.56 o 
  -7   5  10        2.87        4.06      1.96 o 
  -6   5  10        2.05        1.70      1.19 o 
  -5   5  10      160.40      149.82      6.82 o 
  -4   5  10        2.32        4.40      1.42 o 
  -3   5  10        5.15        6.06      1.40 o 
  -2   5  10       25.55       27.85      4.59 o 
  -1   5  10        3.73       18.00      4.15 o 
   0   5  10      331.09      356.60     16.13 o 
   1   5  10      193.29      186.53     11.73 o 
   2   5  10       11.06       10.73      3.54 o 
   3   5  10      189.99      174.91      5.51 o 
   4   5  10        6.88       10.70      1.62 o 
   5   5  10       32.53       35.49      5.12 o 
   6   5  10        0.21        0.44      1.25 o 
   7   5  10        0.08        0.96      1.00 o 
   8   5  10       10.07        9.36      2.55 o 
   9   5  10        6.44        7.76      1.60 o 
  -9   6  10       10.03       10.82      2.12 o 
  -8   6  10        9.66       11.80      1.58 o 
  -7   6  10       31.63       38.77      4.65 o 
  -6   6  10       30.05       25.02      2.68 o 
  -5   6  10        9.07        7.91      1.70 o 
  -4   6  10        3.66        2.40      1.06 o 
  -3   6  10       14.71       15.29      1.87 o 
  -2   6  10        0.07        0.08      0.67 o 
  -1   6  10       20.11       23.80      2.00 o 
   0   6  10       65.43       71.70      3.45 o 
   1   6  10      158.96      156.41      5.10 o 
   2   6  10       51.13       52.33      3.01 o 
   3   6  10       25.08       21.77      2.10 o 
   4   6  10       17.51       15.15      1.82 o 
   5   6  10        0.45       -0.15      0.62 o 
   6   6  10       14.40       12.79      2.74 o 
   7   6  10        0.84        1.06      0.92 o 
   8   6  10        0.69        0.18      0.69 o 
  -8   7  10        9.14        7.18      0.81 o 
  -7   7  10        5.75        5.37      1.73 o 
  -6   7  10        0.28       -0.29      1.23 o 
  -5   7  10        1.37        3.19      1.46 o 
  -4   7  10       63.53       71.03      4.71 o 
  -3   7  10       40.14       46.36      3.87 o 
  -2   7  10       66.79       67.60      3.60 o 
  -1   7  10      189.39      200.91      6.48 o 
   0   7  10        6.39        6.16      1.50 o 
   1   7  10       24.46       26.81      2.49 o 
   2   7  10       33.40       29.53      2.57 o 
   3   7  10       16.84       17.12      2.48 o 
   4   7  10       66.60       78.00      3.95 o 
   5   7  10       31.08       36.43      2.40 o 
   6   7  10        0.00       -1.18      1.91 o 
   7   7  10        4.91        3.23      0.70 o 
  -7   8  10        1.14        2.01      0.91 o 
  -6   8  10       49.33       48.13      5.21 o 
  -5   8  10       33.51       36.47      2.73 o 
  -4   8  10       55.51       55.50      3.53 o 
  -3   8  10        0.08        2.65      1.13 o 
  -2   8  10       11.22       16.37      2.23 o 
  -1   8  10        8.86       11.33      1.84 o 
   0   8  10        4.37        3.00      0.87 o 
   1   8  10        7.34        8.64      1.36 o 
   2   8  10        4.26        6.05      1.21 o 
   3   8  10        0.31        0.02      0.81 o 
   4   8  10       26.66       22.54      1.88 o 
   5   8  10        9.98       12.11      1.51 o 
   6   8  10       35.76       32.36      3.05 o 
  -4   9  10       10.07       12.75      2.00 o 
  -3   9  10       11.11       13.73      1.57 o 
  -2   9  10       12.68       12.85      1.65 o 
  -1   9  10       28.43       30.04      1.93 o 
   0   9  10        0.22        0.18      0.56 o 
   1   9  10       21.43       20.92      1.34 o 
   2   9  10       24.87       25.20      1.70 o 
   3   9  10        2.67        3.94      0.70 o 
   4   9  10       45.40       46.53      3.25 o 
 -12   1  11        0.04        0.39      1.47 o 
 -11   1  11        6.86        8.01      1.35 o 
 -10   1  11        1.25        0.34      1.04 o 
  -9   1  11        0.38        2.44      0.71 o 
  -8   1  11       20.32       22.39      1.44 o 
  -7   1  11       10.48        9.84      0.92 o 
  -6   1  11        3.67        2.17      0.90 o 
  -5   1  11       13.72       12.58      1.63 o 
  -4   1  11       39.11       47.74      1.97 o 
  -3   1  11      276.12      279.78      4.59 o 
  -2   1  11       78.35       63.83      1.73 o 
  -1   1  11      854.35      876.82     14.03 o 
   0   1  11      872.05      843.89     12.16 o 
   1   1  11      989.04     1102.52     11.87 o 
   2   1  11      599.13      721.64      7.86 o 
   3   1  11      434.69      454.21      6.77 o 
   4   1  11      289.51      325.34      7.09 o 
   5   1  11      108.28      127.34      5.49 o 
   6   1  11        0.55        0.54      0.77 o 
   7   1  11       19.76       19.95      1.88 o 
   8   1  11       47.05       43.87      2.75 o 
   9   1  11        1.51        2.52      0.76 o 
  10   1  11        0.46        0.27      0.60 o 
  11   1  11        0.26        0.08      0.49 o 
 -11   2  11        5.03        6.60      1.18 o 
 -10   2  11        3.70        5.67      1.07 o 
  -9   2  11        1.66        2.02      0.82 o 
  -8   2  11        0.16        0.76      0.86 o 
  -7   2  11        1.02        0.16      0.52 o 
  -6   2  11       96.75       87.02      6.98 o 
  -5   2  11       80.05       64.28      5.53 o 
  -4   2  11      202.59      134.72      7.22 o 
  -3   2  11       49.50       51.71      3.41 o 
  -2   2  11      578.19      565.04      9.08 o 
  -1   2  11     2144.99     2444.64     19.31 o 
   0   2  11      590.38      663.06     10.24 o 
   1   2  11     3337.18     3627.54     20.30 o 
   2   2  11     1884.62     1988.86     21.83 o 
   3   2  11      115.68      133.66      4.50 o 
   4   2  11      234.07      254.25      5.56 o 
   5   2  11       70.66       71.59      4.23 o 
   6   2  11      221.64      215.49      6.88 o 
   7   2  11       10.19        9.73      1.66 o 
   8   2  11       21.40       17.14      2.04 o 
   9   2  11        6.38        6.91      1.70 o 
  10   2  11        0.23        0.80      1.12 o 
  11   2  11        0.19        1.10      0.67 o 
 -11   3  11       12.40       15.74      2.07 o 
 -10   3  11        0.43        0.87      0.54 o 
  -9   3  11       62.05       60.78      3.32 o 
  -8   3  11        0.39        0.11      0.60 o 
  -7   3  11       19.89       21.78      1.97 o 
  -6   3  11      190.82      164.53      4.57 o 
  -5   3  11        0.02       -1.28      1.52 o 
  -4   3  11      309.12      312.41     12.11 o 
  -3   3  11      321.38      283.68     10.90 o 
  -2   3  11       51.90       45.90      4.64 o 
  -1   3  11     1294.18     1266.75     24.16 o 
   0   3  11     1778.16     1904.68     29.45 o 
   1   3  11     2063.87     2267.03     32.08 o 
   2   3  11      603.16      627.96     17.22 o 
   3   3  11      485.27      544.74     16.82 o 
   4   3  11      786.18      798.78     21.42 o 
   5   3  11      450.14      442.77     16.17 o 
   6   3  11        6.36        8.15      1.16 o 
   7   3  11       78.95       75.68      5.14 o 
   8   3  11       25.76       21.91      2.86 o 
   9   3  11        6.38        4.89      1.61 o 
  10   3  11       14.97       16.71      2.44 o 
 -11   4  11        5.67        3.81      0.81 o 
 -10   4  11        4.14        4.52      1.97 o 
  -9   4  11        7.53        7.78      1.45 o 
  -8   4  11        0.03        0.93      0.73 o 
  -7   4  11       17.93       16.70      2.25 o 
  -6   4  11      302.39      319.64      7.88 o 
  -5   4  11       42.19       44.05      3.54 o 
  -4   4  11      508.29      480.29     11.01 o 
  -3   4  11      439.99      409.56     10.23 o 
  -2   4  11      249.51      266.55     12.53 o 
  -1   4  11      191.81      204.99     11.26 o 
   0   4  11      172.23      186.72     10.67 o 
   1   4  11      396.67      389.73     15.16 o 
   2   4  11      593.95      555.37     18.36 o 
   3   4  11        2.04        1.86      1.47 o 
   4   4  11      528.03      516.37     39.22 o 
   5   4  11      173.75      160.60      7.07 o 
   6   4  11       91.93       84.08      5.23 o 
   7   4  11      105.91      109.36      5.83 o 
   8   4  11        9.77        8.52      1.67 o 
   9   4  11        5.47        4.13      1.60 o 
  10   4  11        1.00        0.97      0.85 o 
 -10   5  11        0.00       -0.02      0.71 o 
  -9   5  11       35.70       35.44      3.76 o 
  -8   5  11       55.56       63.50      5.66 o 
  -7   5  11        3.18        4.24      1.92 o 
  -6   5  11      186.85      197.36     10.99 o 
  -5   5  11      363.71      350.59     14.32 o 
  -4   5  11      348.27      347.96     10.11 o 
  -3   5  11      134.97      135.91      5.08 o 
  -2   5  11      658.49      636.74     21.30 o 
  -1   5  11     1642.87     1582.43     34.65 o 
   0   5  11       28.28       28.66      5.06 o 
   1   5  11       11.32       13.19      3.53 o 
   2   5  11      617.49      609.54     10.95 o 
   3   5  11        2.09        1.64      0.69 o 
   4   5  11      525.98      494.06      8.56 o 
   5   5  11      245.37      225.27     12.50 o 
   6   5  11       25.73       20.27      2.88 o 
   7   5  11       30.71       24.29      2.63 o 
   8   5  11       39.30       45.31      4.63 o 
   9   5  11       27.59       30.19      3.00 o 
  -9   6  11        9.52        9.89      1.12 o 
  -8   6  11        1.67        1.57      1.28 o 
  -7   6  11       45.43       45.72      4.99 o 
  -6   6  11       89.41       94.97      4.98 o 
  -5   6  11        0.37        0.21      1.34 o 
  -4   6  11      117.94      110.52      5.92 o 
  -3   6  11      153.66      139.38      6.59 o 
  -2   6  11       88.85       94.44      3.77 o 
  -1   6  11      102.86      103.07      4.12 o 
   0   6  11      101.87      115.30      4.40 o 
   1   6  11       30.31       28.16      2.25 o 
   2   6  11      324.46      311.32      8.14 o 
   3   6  11       71.40       64.03      3.65 o 
   4   6  11      131.17      127.95      5.11 o 
   5   6  11       21.27       18.78      1.87 o 
   6   6  11       66.62       66.15      6.00 o 
   7   6  11       45.11       46.55      3.14 o 
   8   6  11        3.42        3.97      1.19 o 
  -8   7  11        1.35        1.52      1.14 o 
  -7   7  11       20.66       18.45      1.80 o 
  -6   7  11        0.06        1.66      1.61 o 
  -5   7  11       63.13       57.52      3.89 o 
  -4   7  11      121.62      132.88      6.32 o 
  -3   7  11       87.06       97.12      5.52 o 
  -2   7  11       24.39       22.41      1.86 o 
  -1   7  11      160.76      159.33      5.78 o 
   0   7  11      171.87      170.01      6.06 o 
   1   7  11       78.92       82.23      4.26 o 
   2   7  11       25.21       25.58      2.39 o 
   3   7  11       26.31       22.70      2.31 o 
   4   7  11      160.14      173.13      5.74 o 
   5   7  11       18.62       20.12      1.56 o 
   6   7  11        0.26       -0.74      0.74 o 
   7   7  11        0.00        0.05      0.48 o 
  -7   8  11       34.55       33.20      2.57 o 
  -6   8  11       27.17       30.55      2.77 o 
  -5   8  11        0.08        0.92      0.67 o 
  -4   8  11        6.03        5.62      1.24 o 
  -3   8  11       57.40       54.74      3.62 o 
  -2   8  11      144.31      141.47      5.90 o 
  -1   8  11        3.48        3.81      1.13 o 
   0   8  11        6.84        3.65      0.99 o 
   1   8  11        2.61        4.89      1.07 o 
   2   8  11       37.55       40.18      2.77 o 
   3   8  11       35.24       30.16      2.28 o 
   4   8  11        0.77        0.44      0.53 o 
   5   8  11        0.15        1.21      1.26 o 
   6   8  11        6.27        6.70      1.40 o 
  -4   9  11       36.25       35.66      3.13 o 
  -3   9  11       11.26       11.22      2.86 o 
  -2   9  11       18.47       18.34      3.09 o 
  -1   9  11        0.01        0.07      0.94 o 
   0   9  11        1.54        0.61      0.40 o 
   1   9  11        0.61        0.24      0.37 o 
   2   9  11        1.36       -0.30      0.79 o 
   3   9  11       17.48       17.37      1.27 o 
   4   9  11        0.84        0.92      0.62 o 
 -12   0  12        0.19        1.02      0.56 o 
 -11   0  12       81.35       70.63      5.01 o 
 -10   0  12        0.85        0.86      1.25 o 
  -9   0  12      120.30      149.00      6.45 o 
  -8   0  12      172.17      201.68      6.06 o 
  -7   0  12       29.96       28.82      1.88 o 
  -6   0  12      532.59      495.51     15.07 o 
  -5   0  12      621.66      678.64     15.59 o 
  -4   0  12     2824.35     2942.28     85.85 o 
  -3   0  12      784.67      699.44      8.75 o 
  -2   0  12        0.01        0.38      0.29 o 
  -1   0  12        2.80        3.03      1.04 o 
   0   0  12       20.14       18.53      2.27 o 
   1   0  12      201.97      191.60      7.24 o 
   2   0  12      164.17      152.93      4.45 o 
   3   0  12      347.93      412.69     12.35 o 
   4   0  12       19.09       21.72      2.04 o 
   5   0  12      655.62      668.93     17.89 o 
   6   0  12      258.81      249.96      6.99 o 
   7   0  12      304.11      311.30     10.22 o 
   8   0  12        8.75        7.74      1.71 o 
   9   0  12        0.07        0.11      0.90 o 
  10   0  12        6.37        6.52      1.61 o 
 -12   1  12       10.42       10.85      1.26 o 
 -11   1  12       11.24       16.71      2.26 o 
 -10   1  12       11.11       12.93      2.17 o 
  -9   1  12      180.82      170.40      4.22 o 
  -8   1  12       28.62       28.42      2.03 o 
  -7   1  12      335.10      310.12      5.14 o 
  -6   1  12      774.40      689.23     18.41 o 
  -5   1  12        0.08        4.25      1.39 o 
  -4   1  12       27.39       31.05      1.91 o 
  -3   1  12        2.71        3.98      0.79 o 
  -2   1  12      190.93      206.51     10.24 o 
  -1   1  12     3729.43     3546.67     30.40 o 
   0   1  12     2746.98     2947.71     19.45 o 
   1   1  12     3553.06     3870.44     24.35 o 
   2   1  12      539.93      580.69      8.70 o 
   3   1  12       89.84       91.28      2.74 o 
   4   1  12      398.25      362.47      5.86 o 
   5   1  12      254.74      241.32      7.66 o 
   6   1  12      392.41      420.88      7.17 o 
   7   1  12      104.84      104.01      4.14 o 
   8   1  12        3.69        2.11      0.73 o 
   9   1  12       11.45       12.30      1.37 o 
  10   1  12        8.10        9.93      1.31 o 
  11   1  12       10.16       10.16      1.34 o 
 -11   2  12       23.06       24.78      1.98 o 
 -10   2  12       34.19       38.50      2.43 o 
  -9   2  12       73.12       83.33      3.93 o 
  -8   2  12        9.85       14.40      1.46 o 
  -7   2  12        1.13        0.14      0.51 o 
  -6   2  12      190.73      167.10      9.63 o 
  -5   2  12       76.14       96.81      6.78 o 
  -4   2  12      185.56      161.14      7.99 o 
  -3   2  12      110.56       87.24      3.79 o 
  -2   2  12      269.63      307.14      6.97 o 
  -1   2  12      292.92      305.22      7.08 o 
   0   2  12      579.44      601.11     14.30 o 
   1   2  12      469.65      447.01      7.20 o 
   2   2  12     1684.87     1667.09     20.23 o 
   3   2  12      302.61      332.89      7.41 o 
   4   2  12        1.13        0.05      0.54 o 
   5   2  12      322.71      326.53     11.15 o 
   6   2  12        3.82        2.92      0.63 o 
   7   2  12      305.13      334.82     11.95 o 
   8   2  12       51.07       49.57      3.43 o 
   9   2  12        0.76       -0.24      1.02 o 
  10   2  12        3.22        3.94      1.29 o 
 -11   3  12        2.60        5.20      1.10 o 
 -10   3  12        2.05        1.79      0.69 o 
  -9   3  12       62.48       67.92      3.45 o 
  -8   3  12       28.78       29.63      2.05 o 
  -7   3  12      320.30      342.28      6.68 o 
  -6   3  12       40.42       38.12      2.23 o 
  -5   3  12       26.27       27.76      3.84 o 
  -4   3  12        6.20       11.72      2.58 o 
  -3   3  12        2.79        2.19      1.00 o 
  -2   3  12       32.43       21.87      3.31 o 
  -1   3  12      536.36      529.81     16.01 o 
   0   3  12       82.96      104.13      7.18 o 
   1   3  12      418.07      402.54     13.83 o 
   2   3  12       76.51       68.12      5.96 o 
   3   3  12       85.47       92.12      4.52 o 
   4   3  12      187.60      183.11     10.59 o 
   5   3  12       16.15       19.78      1.99 o 
   6   3  12       85.86       83.66      5.30 o 
   7   3  12       11.80        9.09      1.81 o 
   8   3  12        0.53       -1.02      1.02 o 
   9   3  12        1.03       -0.44      1.63 o 
  10   3  12        1.98        2.00      1.03 o 
 -10   4  12        8.07        9.66      1.28 o 
  -9   4  12       15.29       17.28      2.02 o 
  -8   4  12        6.02        4.40      2.49 o 
  -7   4  12        4.53        8.12      2.51 o 
  -6   4  12        0.07        1.94      1.56 o 
  -5   4  12       44.80       47.27      3.71 o 
  -4   4  12        0.15        0.75      1.08 o 
  -3   4  12      198.05      206.38      7.41 o 
  -2   4  12       16.46       23.75      4.12 o 
  -1   4  12      192.81      182.35     10.88 o 
   0   4  12        0.16        1.21      1.46 o 
   1   4  12       73.74       68.15      6.62 o 
   2   4  12      203.83      188.34     11.04 o 
   3   4  12        8.14        7.49      2.47 o 
   4   4  12       11.93       13.15      2.23 o 
   5   4  12        9.85        7.19      1.48 o 
   6   4  12        0.08       -0.24      0.72 o 
   7   4  12       15.46       18.73      2.55 o 
   8   4  12        7.90        7.99      1.64 o 
   9   4  12        2.46        2.49      1.07 o 
  10   4  12        0.00        0.02      0.51 o 
 -10   5  12        1.19        0.92      0.50 o 
  -9   5  12        1.37        1.85      1.48 o 
  -8   5  12        1.30        0.17      1.25 o 
  -7   5  12       14.95       18.59      3.53 o 
  -6   5  12       16.92       15.43      3.39 o 
  -5   5  12        0.75        4.18      2.05 o 
  -4   5  12        4.97        5.73      3.39 o 
  -3   5  12       46.63       46.74      2.55 o 
  -2   5  12       28.32       30.83      5.05 o 
  -1   5  12       15.68       21.18      4.63 o 
   0   5  12       80.49       72.93      7.73 o 
   1   5  12       58.46       49.28      6.37 o 
   2   5  12       34.25       32.18      2.26 o 
   3   5  12       13.49       11.15      1.34 o 
   4   5  12      122.69      106.46      5.47 o 
   5   5  12       31.11       30.29      4.60 o 
   6   5  12       54.67       58.81      4.37 o 
   7   5  12        0.05       -0.86      0.86 o 
   8   5  12        0.74        0.48      1.00 o 
   9   5  12        0.05        0.41      0.67 o 
  -9   6  12        8.95        7.63      1.15 o 
  -8   6  12        0.01        0.02      0.64 o 
  -7   6  12        2.38        4.95      1.88 o 
  -6   6  12        4.66        5.83      1.57 o 
  -5   6  12       12.50       13.54      2.08 o 
  -4   6  12        2.16        0.36      1.24 o 
  -3   6  12        5.06        3.59      1.24 o 
  -2   6  12        1.35        0.77      0.58 o 
  -1   6  12      377.33      391.01      9.32 o 
   0   6  12      439.97      445.37      8.70 o 
   1   6  12       73.60       73.85      3.59 o 
   2   6  12      303.14      307.07      9.81 o 
   3   6  12       25.97       25.51      2.36 o 
   4   6  12        2.55        1.55      0.72 o 
   5   6  12        1.72        1.45      1.02 o 
   6   6  12       23.08       17.73      3.22 o 
   7   6  12        0.06       -0.46      0.69 o 
   8   6  12        2.88        2.68      0.97 o 
  -8   7  12       12.33       12.43      1.82 o 
  -7   7  12        9.13        9.59      2.72 o 
  -6   7  12       22.54       21.93      2.10 o 
  -5   7  12        0.71        0.77      0.86 o 
  -4   7  12       14.93       15.23      2.94 o 
  -3   7  12       87.54       99.85      5.55 o 
  -2   7  12       50.00       60.83      2.96 o 
  -1   7  12      124.70      148.63      5.65 o 
   0   7  12       14.35       16.41      1.97 o 
   1   7  12        9.01        5.68      1.58 o 
   2   7  12        7.39        5.91      1.24 o 
   3   7  12        0.20        1.63      0.97 o 
   4   7  12       88.50       87.30      4.03 o 
   5   7  12        1.78        2.59      0.70 o 
   6   7  12       15.79       13.10      1.57 o 
   7   7  12        0.53        0.89      0.43 o 
  -7   8  12        5.35        5.58      1.05 o 
  -6   8  12       77.93       77.31     10.83 o 
  -5   8  12       10.22       15.72      1.62 o 
  -4   8  12       34.40       38.22      2.92 o 
  -3   8  12      129.83      132.01      5.38 o 
  -2   8  12        5.44        6.14      1.48 o 
  -1   8  12       12.59       14.23      1.65 o 
   0   8  12        6.69        8.42      1.30 o 
   1   8  12       21.26       23.50      2.15 o 
   2   8  12       48.84       55.73      3.17 o 
   3   8  12        6.76        7.14      1.31 o 
   4   8  12        4.90        4.37      0.81 o 
   5   8  12       26.18       23.13      3.00 o 
   6   8  12        4.86        4.29      1.03 o 
  -4   9  12       10.29       13.27      1.87 o 
  -3   9  12       14.50       20.83      1.79 o 
  -2   9  12       24.28       24.89      2.14 o 
  -1   9  12       51.63       64.18      4.99 o 
   0   9  12        4.63        6.84      0.81 o 
   1   9  12        0.14       -0.15      0.33 o 
   2   9  12        0.08       -0.17      0.53 o 
   3   9  12        0.74        0.66      0.76 o 
   4   9  12       29.05       26.80      2.09 o 
 -11   1  13       21.62       20.32      1.80 o 
 -10   1  13        2.65        2.47      0.76 o 
  -9   1  13        4.46        4.27      1.05 o 
  -8   1  13        0.05        0.74      0.61 o 
  -7   1  13       10.57        8.09      1.17 o 
  -6   1  13       60.54       48.47      4.94 o 
  -5   1  13       20.48       28.51      3.54 o 
  -4   1  13       72.12       60.37      3.83 o 
  -3   1  13      547.90      567.21      8.35 o 
  -2   1  13      223.08      240.49      5.54 o 
  -1   1  13      267.32      250.71      5.78 o 
   0   1  13     1663.94     1811.87     10.79 o 
   1   1  13        3.23        1.18      0.50 o 
   2   1  13       22.97       27.61      1.69 o 
   3   1  13        5.50        5.12      0.67 o 
   4   1  13      164.22      148.49      3.85 o 
   5   1  13       53.95       57.46      3.79 o 
   6   1  13      146.87      141.05      4.19 o 
   7   1  13        2.48        1.01      0.67 o 
   8   1  13        1.46        0.68      0.71 o 
   9   1  13        0.05       -0.66      0.66 o 
  10   1  13        1.98        0.81      0.77 o 
 -11   2  13        6.31        6.56      1.33 o 
 -10   2  13        0.17       -0.07      0.71 o 
  -9   2  13       59.18       78.29      3.20 o 
  -8   2  13       55.11       57.54      2.83 o 
  -7   2  13       27.39       31.57      1.68 o 
  -6   2  13       28.39       23.11      2.48 o 
  -5   2  13      221.32      200.90      9.85 o 
  -4   2  13        2.55        4.67      1.65 o 
  -3   2  13      631.08      550.94      9.72 o 
  -2   2  13      285.50      292.05      7.07 o 
  -1   2  13      596.99      679.72     10.97 o 
   0   2  13     1322.76     1461.16     23.16 o 
   1   2  13       80.71       80.49      5.67 o 
   2   2  13      673.14      714.64     13.36 o 
   3   2  13      170.16      186.97      6.03 o 
   4   2  13       36.34       28.81      1.98 o 
   5   2  13       50.17       53.59      3.75 o 
   6   2  13        1.85        1.73      0.70 o 
   7   2  13       67.61       67.53      4.06 o 
   8   2  13        6.81        5.19      1.22 o 
   9   2  13        0.42        0.12      0.91 o 
  10   2  13        0.02        0.63      0.94 o 
 -11   3  13       13.99       16.52      1.80 o 
 -10   3  13        9.21       10.32      1.74 o 
  -9   3  13        2.35        3.04      0.89 o 
  -8   3  13       66.95       69.24      3.55 o 
  -7   3  13       35.55       43.57      2.42 o 
  -6   3  13      587.05      565.92      8.68 o 
  -5   3  13       14.14        9.95      2.29 o 
  -4   3  13       18.87       21.39      3.37 o 
  -3   3  13      869.93      839.23     13.73 o 
  -2   3  13      147.11      165.70      9.14 o 
  -1   3  13     1113.51     1040.35     23.11 o 
   0   3  13      731.15      759.62     19.64 o 
   1   3  13      147.31      122.59      7.89 o 
   2   3  13      337.87      385.79     14.38 o 
   3   3  13        0.48       -0.14      0.83 o 
   4   3  13      239.81      235.08     12.27 o 
   5   3  13       19.51       23.70      2.49 o 
   6   3  13       95.92       95.30      5.69 o 
   7   3  13        4.74        2.99      2.65 o 
   8   3  13       11.17       10.80      2.04 o 
   9   3  13        0.83        0.29      0.88 o 
  10   3  13       11.95        9.40      1.66 o 
 -10   4  13       12.84       12.72      1.36 o 
  -9   4  13        5.14        9.19      1.58 o 
  -8   4  13       29.54       33.03      2.42 o 
  -7   4  13       27.29       29.57      3.42 o 
  -6   4  13      385.26      391.95     15.28 o 
  -5   4  13      275.71      273.78      8.95 o 
  -4   4  13      304.30      289.12      8.81 o 
  -3   4  13     1438.20     1391.67     19.59 o 
  -2   4  13      175.32      204.49     11.52 o 
  -1   4  13      147.24      164.10     10.56 o 
   0   4  13      392.41      392.45     16.17 o 
   1   4  13      149.12      116.06      8.69 o 
   2   4  13      426.83      401.29     16.45 o 
   3   4  13      100.97      109.25      8.87 o 
   4   4  13        4.29        4.59      1.22 o 
   5   4  13       20.08        7.52      2.11 o 
   6   4  13        4.28        4.56      1.05 o 
   7   4  13       55.82       59.90      4.32 o 
   8   4  13       26.00       26.90      2.67 o 
   9   4  13        0.65        0.09      0.97 o 
  10   4  13        3.48        3.78      0.85 o 
 -10   5  13        2.86        2.24      0.75 o 
  -9   5  13        0.76        1.04      0.59 o 
  -8   5  13       47.55       47.20      2.71 o 
  -7   5  13        6.61        6.85      3.31 o 
  -6   5  13      101.09       94.10      7.65 o 
  -5   5  13       96.87       85.58      7.23 o 
  -4   5  13      145.77      156.66      7.04 o 
  -3   5  13       92.62      100.46      3.78 o 
  -2   5  13       15.29       13.79      1.53 o 
  -1   5  13      180.22      173.48      5.87 o 
   0   5  13      196.43      215.78      6.55 o 
   1   5  13        5.73        3.09      0.99 o 
   2   5  13        7.42        6.36      1.01 o 
   3   5  13       93.54       89.36      3.71 o 
   4   5  13       23.55       20.11      2.36 o 
   5   5  13       84.69       87.81      7.84 o 
   6   5  13        7.59       12.77      2.15 o 
   7   5  13        1.05        0.78      0.63 o 
   8   5  13        1.25        0.62      0.96 o 
   9   5  13        2.28        2.94      1.00 o 
  -9   6  13        9.06        9.24      1.59 o 
  -8   6  13        9.28       10.69      1.33 o 
  -7   6  13       27.57       24.83      1.78 o 
  -6   6  13       76.44       86.61      4.83 o 
  -5   6  13        8.21        7.76      1.58 o 
  -4   6  13       45.26       43.31      3.74 o 
  -3   6  13      156.10      145.75      5.22 o 
  -2   6  13       45.67       51.56      3.17 o 
  -1   6  13       53.99       66.50      4.52 o 
   0   6  13      186.48      200.62      6.59 o 
   1   6  13        5.69        4.61      1.41 o 
   2   6  13      483.26      496.66     10.32 o 
   3   6  13      150.53      165.09      5.84 o 
   4   6  13        0.23        0.47      0.78 o 
   5   6  13        0.29       -0.06      0.69 o 
   6   6  13       11.49       12.63      2.70 o 
   7   6  13       22.03       19.96      1.92 o 
   8   6  13        7.55        5.53      1.14 o 
  -8   7  13        6.90        7.76      1.47 o 
  -7   7  13       23.35       28.81      3.32 o 
  -6   7  13       25.90       24.62      4.77 o 
  -5   7  13        3.97        2.34      1.82 o 
  -4   7  13        5.05        4.47      1.32 o 
  -3   7  13        0.22       -0.42      0.69 o 
  -2   7  13       45.66       51.15      3.47 o 
  -1   7  13       24.81       25.62      2.41 o 
   0   7  13       60.22       62.03      3.70 o 
   1   7  13      160.97      155.39      5.83 o 
   2   7  13       48.22       44.48      3.14 o 
   3   7  13        7.43       10.19      1.58 o 
   4   7  13      124.38      127.69      4.69 o 
   5   7  13       67.69       72.59      4.22 o 
   6   7  13        2.29        1.12      0.70 o 
   7   7  13        5.10        3.61      0.84 o 
  -5   8  13        4.04        3.57      0.88 o 
  -4   8  13        5.80        6.11      1.31 o 
  -3   8  13        0.09        3.36      1.20 o 
  -2   8  13        0.04       -0.19      0.63 o 
  -1   8  13        0.59       -0.75      0.75 o 
   0   8  13       43.34       44.00      3.15 o 
   1   8  13        6.85        6.24      1.26 o 
   2   8  13       56.94       57.41      3.14 o 
   3   8  13       50.59       49.35      2.72 o 
   4   8  13        6.33        6.13      0.87 o 
   5   8  13        0.58        0.10      0.85 o 
  -4   9  13       19.59       19.42      2.08 o 
  -3   9  13        0.54        2.21      0.73 o 
  -2   9  13        3.05        4.55      1.36 o 
  -1   9  13        2.07        3.56      1.48 o 
   0   9  13        3.74        4.38      0.74 o 
   1   9  13        3.84        1.62      0.49 o 
   2   9  13        0.08       -0.52      0.52 o 
   3   9  13        4.09        2.36      0.77 o 
 -11   0  14       18.67       12.79      1.97 o 
 -10   0  14       12.24       12.88      1.65 o 
  -9   0  14       56.19       63.22      4.11 o 
  -8   0  14      124.81      122.71      6.11 o 
  -7   0  14      110.94      100.05      7.25 o 
  -5   0  14        4.43       -0.12      0.86 o 
  -4   0  14      335.31      335.28      9.82 o 
  -3   0  14     3780.82     3867.86     26.76 o 
  -2   0  14      584.17      676.98     11.36 o 
  -1   0  14     1254.00     1477.45     20.89 o 
   0   0  14     1147.50     1325.15     20.29 o 
   1   0  14      268.10      294.66      9.71 o 
   2   0  14     2000.26     1843.92     16.71 o 
   3   0  14       23.64       31.36      2.35 o 
   4   0  14      769.57      763.32     12.53 o 
   5   0  14      349.65      341.01     13.02 o 
   6   0  14      385.15      380.90      8.76 o 
   7   0  14      377.93      380.11     11.24 o 
   8   0  14       17.94       16.88      3.06 o 
   9   0  14        7.76        8.70      1.49 o 
  10   0  14        2.02        3.71      1.09 o 
 -11   1  14       12.48       15.85      1.51 o 
 -10   1  14        6.60        8.01      0.96 o 
  -9   1  14       40.30       46.25      2.46 o 
  -8   1  14       22.41       21.83      1.75 o 
  -7   1  14       10.47       11.25      1.22 o 
  -6   1  14      518.65      498.87     15.62 o 
  -5   1  14      298.90      296.36     11.26 o 
  -4   1  14      264.94      325.32     17.65 o 
  -3   1  14      170.67      177.38      4.09 o 
  -2   1  14      109.72      108.68      3.18 o 
  -1   1  14     1757.90     1843.37     40.58 o 
   0   1  14      157.98      157.61      4.99 o 
   1   1  14     3411.57     3730.01     18.94 o 
   2   1  14      507.46      570.13      7.81 o 
   3   1  14        8.36        7.60      0.85 o 
   4   1  14       19.29       20.77      1.50 o 
   5   1  14      331.13      328.95      9.09 o 
   6   1  14      215.75      203.24      5.06 o 
   7   1  14        3.63        2.38      1.12 o 
   8   1  14       17.78       17.62      1.63 o 
   9   1  14        0.42       -0.12      0.55 o 
  10   1  14        7.07        6.84      1.47 o 
 -11   2  14       25.48       20.04      2.14 o 
 -10   2  14       25.96       24.38      1.84 o 
  -9   2  14      186.36      208.21      5.09 o 
  -8   2  14       87.54       96.55      3.63 o 
  -7   2  14        0.98        1.16      0.82 o 
  -6   2  14       54.07       52.82      2.53 o 
  -5   2  14       12.38        7.92      1.88 o 
  -4   2  14      198.85      156.11      8.13 o 
  -3   2  14      995.68      926.28     18.39 o 
  -2   2  14      462.93      515.05     21.77 o 
  -1   2  14      361.64      341.58      8.09 o 
   0   2  14        0.14        1.07      1.15 o 
   1   2  14      206.17      243.30     10.27 o 
   2   2  14      628.15      620.21      8.39 o 
   3   2  14      138.19      149.31      5.26 o 
   4   2  14      335.19      336.87      6.87 o 
   5   2  14       17.83       13.91      1.44 o 
   6   2  14      110.65      102.93      4.83 o 
   7   2  14      138.79      139.46      5.73 o 
   8   2  14        0.17       -0.87      0.88 o 
   9   2  14        7.64        6.51      1.36 o 
  10   2  14        4.81        5.15      1.29 o 
 -11   3  14        6.45        5.42      0.92 o 
 -10   3  14       24.22       25.43      2.09 o 
  -9   3  14        1.04       -0.14      0.60 o 
  -8   3  14       10.96       12.60      1.60 o 
  -7   3  14      112.70      102.64      3.65 o 
  -6   3  14       40.01       38.88      2.34 o 
  -5   3  14        9.82        8.17      1.25 o 
  -4   3  14       38.56       31.94      4.14 o 
  -3   3  14       43.22       43.43      3.37 o 
  -2   3  14      238.50      222.59     10.82 o 
  -1   3  14      135.26      118.19      7.97 o 
   0   3  14      580.46      565.40     17.65 o 
   1   3  14        9.07        8.87      2.21 o 
   2   3  14        3.72        9.61      2.52 o 
   3   3  14        0.68        0.76      1.48 o 
   4   3  14       67.39       70.15      6.91 o 
   5   3  14      359.53      359.72     10.06 o 
   6   3  14        7.46        3.87      1.81 o 
   7   3  14       17.51       15.34      2.30 o 
   8   3  14        3.03        1.92      1.00 o 
   9   3  14        0.31        0.20      1.06 o 
  10   3  14        2.75        4.09      1.13 o 
 -10   4  14        0.70       -0.50      0.50 o 
  -9   4  14       21.85       21.70      2.95 o 
  -8   4  14        8.43       13.72      1.89 o 
  -7   4  14        1.33        3.83      1.31 o 
  -6   4  14        4.73        5.45      2.20 o 
  -5   4  14      128.72      135.51      4.94 o 
  -4   4  14       42.02       37.85      2.54 o 
  -3   4  14       24.47       22.66      2.67 o 
  -2   4  14       33.14       36.13      5.09 o 
  -1   4  14      123.47      117.48      9.20 o 
   0   4  14        1.78       -0.10      1.40 o 
   1   4  14       34.23       39.72      5.29 o 
   2   4  14       73.78       80.37      7.54 o 
   3   4  14        9.44       10.27      1.80 o 
   4   4  14        5.29        2.85      1.09 o 
   5   4  14        1.64        1.26      0.97 o 
   6   4  14       14.53       12.93      1.68 o 
   7   4  14        2.01        1.30      1.13 o 
   8   4  14        0.34        1.51      0.96 o 
   9   4  14        1.89        1.93      1.16 o 
 -10   5  14        0.00        0.70      0.47 o 
  -9   5  14        6.95        5.36      0.97 o 
  -8   5  14        1.88        2.37      0.76 o 
  -7   5  14        4.72        4.13      1.94 o 
  -6   5  14       14.15       17.14      3.46 o 
  -5   5  14        0.36        0.89      0.99 o 
  -4   5  14       19.93       18.26      2.26 o 
  -3   5  14        2.82        3.65      0.73 o 
  -2   5  14       80.62       86.12      3.49 o 
  -1   5  14      131.11      132.80      5.25 o 
   0   5  14        0.73        1.01      1.15 o 
   1   5  14        3.90        2.71      0.87 o 
   2   5  14       21.29       22.05      1.93 o 
   3   5  14        0.12        1.22      0.98 o 
   4   5  14        0.91        0.31      0.68 o 
   5   5  14       12.61       11.48      2.96 o 
   6   5  14       21.49       19.20      2.43 o 
   7   5  14        0.98        0.84      1.13 o 
   8   5  14        1.27        0.94      1.23 o 
   9   5  14        2.24        2.09      0.75 o 
  -9   6  14        0.01        0.57      0.73 o 
  -8   6  14       40.64       44.40      4.19 o 
  -7   6  14       40.46       39.76      6.60 o 
  -6   6  14        5.53        7.12      1.43 o 
  -5   6  14        0.62       -0.17      1.00 o 
  -4   6  14       12.10       13.65      2.04 o 
  -3   6  14       35.67       38.09      2.67 o 
  -2   6  14       66.76       69.49      3.66 o 
  -1   6  14        3.25        2.39      1.24 o 
   0   6  14       74.85       83.39      4.31 o 
   1   6  14       42.77       40.69      3.05 o 
   2   6  14       88.70       83.23      4.30 o 
   3   6  14        1.86        1.84      1.61 o 
   4   6  14       25.52       29.03      2.34 o 
   5   6  14        1.27        0.45      1.27 o 
   6   6  14        0.04        0.02      1.00 o 
   7   6  14        3.89        1.61      0.80 o 
   8   6  14        0.69        0.66      0.57 o 
  -8   7  14        9.32        8.55      1.35 o 
  -7   7  14        6.22        9.72      1.99 o 
  -6   7  14        9.51        7.85      1.43 o 
  -5   7  14       36.15       31.04      2.83 o 
  -4   7  14        1.21        2.98      0.98 o 
  -3   7  14        7.45        9.01      1.34 o 
  -2   7  14       35.79       40.87      2.87 o 
  -1   7  14        7.09        6.66      1.24 o 
   0   7  14       58.97       65.12      3.77 o 
   1   7  14       78.62       85.09      4.31 o 
   2   7  14        0.80        0.97      1.02 o 
   3   7  14       41.20       45.92      3.01 o 
   4   7  14       13.47       14.71      1.64 o 
   5   7  14        3.30        3.09      1.71 o 
   6   7  14        4.62        3.42      0.85 o 
  -6   8  14       10.55       11.92      1.63 o 
  -5   8  14       34.92       36.44      3.17 o 
  -4   8  14       11.44       15.63      2.70 o 
  -3   8  14      149.79      171.29      9.17 o 
  -2   8  14        8.47        7.76      1.32 o 
  -1   8  14        0.10       -0.02      0.63 o 
   0   8  14       10.36       10.13      1.77 o 
   1   8  14       26.92       28.79      2.26 o 
   2   8  14       47.93       51.06      2.87 o 
   3   8  14       20.56       19.52      1.67 o 
   4   8  14       15.18       12.04      3.11 o 
   5   8  14        1.76        1.05      0.71 o 
  -4   9  14        2.63        2.04      0.73 o 
  -3   9  14        9.81        8.85      1.09 o 
  -2   9  14        0.14        1.72      0.69 o 
  -1   9  14       35.82       40.83      3.70 o 
   0   9  14       34.73       31.25      2.30 o 
   1   9  14        9.55        6.54      0.76 o 
   2   9  14        5.69        5.37      1.48 o 
 -11   1  15       14.56       11.99      2.20 o 
 -10   1  15       18.40       21.26      1.45 o 
  -9   1  15        5.73        5.11      0.91 o 
  -8   1  15        3.69        4.56      0.73 o 
  -7   1  15        4.89        3.64      0.76 o 
  -6   1  15       33.44       34.56      2.46 o 
  -5   1  15        3.71        4.67      1.57 o 
  -4   1  15       22.33       21.52      1.91 o 
  -3   1  15        0.38        0.47      0.38 o 
  -2   1  15       62.35       76.54      2.79 o 
  -1   1  15       91.83       80.22      3.63 o 
   0   1  15        0.72        1.82      0.87 o 
   1   1  15       13.35       14.48      1.23 o 
   2   1  15        0.16       -0.13      0.51 o 
   3   1  15       17.01       16.54      1.29 o 
   4   1  15      168.29      168.68      4.32 o 
   5   1  15       20.89       22.14      1.62 o 
   6   1  15       34.36       33.54      2.79 o 
   7   1  15        0.65       -0.37      1.17 o 
   8   1  15        6.99        8.02      1.44 o 
   9   1  15        1.24        2.54      0.97 o 
  10   1  15        3.84        3.34      1.03 o 
 -11   2  15        5.53        3.57      1.31 o 
 -10   2  15        9.29       11.78      1.27 o 
  -9   2  15        0.62        2.52      0.84 o 
  -8   2  15      116.87      116.63      3.92 o 
  -7   2  15        6.50        7.33      1.22 o 
  -6   2  15        0.83        2.26      0.85 o 
  -5   2  15       19.33       18.34      3.07 o 
  -4   2  15        8.23        6.08      1.58 o 
  -3   2  15       74.80       67.11      5.06 o 
  -2   2  15       15.87       13.01      1.66 o 
  -1   2  15       80.41      101.02      4.57 o 
   0   2  15       10.61       11.21      1.75 o 
   1   2  15       25.71       38.45      2.85 o 
   2   2  15      254.36      264.91     12.52 o 
   3   2  15      227.00      265.39      7.10 o 
   4   2  15      218.17      215.67      5.57 o 
   5   2  15       64.88       67.79      3.15 o 
   6   2  15       19.03       21.19      2.23 o 
   7   2  15        3.00        1.66      0.88 o 
   8   2  15       16.70       20.33      2.08 o 
   9   2  15        3.02        2.65      1.02 o 
  10   2  15        8.05        9.57      1.50 o 
 -10   3  15        2.57        2.78      0.82 o 
  -9   3  15        5.50        6.68      1.36 o 
  -8   3  15      105.21      102.92      4.16 o 
  -7   3  15       67.00       67.32      2.70 o 
  -6   3  15      139.06      145.57      4.45 o 
  -5   3  15      286.57      264.85      6.91 o 
  -4   3  15       28.20       28.88      3.89 o 
  -3   3  15       71.34       67.87      4.04 o 
  -2   3  15      160.77      170.96      9.75 o 
  -1   3  15      116.04      111.66      8.06 o 
   0   3  15      677.43      639.03     19.34 o 
   1   3  15       14.83       11.85      2.67 o 
   2   3  15       67.80       61.12      3.98 o 
   3   3  15       18.18       15.00      2.07 o 
   4   3  15       73.84       70.97      3.78 o 
   5   3  15      358.67      359.60     11.27 o 
   6   3  15        3.92        4.33      1.22 o 
   7   3  15       10.92       12.40      2.17 o 
   8   3  15        0.86        1.02      1.74 o 
   9   3  15        0.60        0.27      0.91 o 
  10   3  15       10.56       11.61      1.47 o 
 -10   4  15        4.93        3.56      0.71 o 
  -9   4  15        0.08        1.07      0.68 o 
  -8   4  15       25.85       26.74      2.55 o 
  -7   4  15        1.01        0.28      1.28 o 
  -6   4  15       23.77       21.50      2.42 o 
  -5   4  15      180.25      173.73      5.68 o 
  -4   4  15        0.36       -0.26      0.59 o 
  -3   4  15      641.71      600.37     13.06 o 
  -2   4  15      219.87      191.45     11.62 o 
  -1   4  15      336.80      318.53     15.33 o 
   0   4  15       75.87       59.20      6.57 o 
   1   4  15       27.75       23.37      4.17 o 
   2   4  15      315.34      301.72      9.25 o 
   3   4  15       48.12       52.28      2.70 o 
   4   4  15      305.05      257.83      6.78 o 
   5   4  15        0.49       -1.07      2.27 o 
   6   4  15        3.03        2.73      1.56 o 
   7   4  15       27.77       24.95      2.74 o 
   8   4  15       33.14       34.30      4.24 o 
   9   4  15        5.62        6.24      1.56 o 
 -10   5  15        0.08        0.57      0.53 o 
  -9   5  15        2.90        2.20      1.25 o 
  -8   5  15       35.96       40.44      4.60 o 
  -7   5  15       25.47       25.95      3.95 o 
  -6   5  15       17.00       21.70      3.71 o 
  -5   5  15       33.00       27.61      2.80 o 
  -4   5  15        4.95        5.48      1.36 o 
  -3   5  15      141.68      149.02      4.70 o 
  -2   5  15      326.77      309.59      6.67 o 
  -1   5  15      190.99      183.75      6.27 o 
   0   5  15      985.46      992.13     14.72 o 
   1   5  15        0.22        1.70      0.83 o 
   2   5  15       65.27       60.07      3.13 o 
   3   5  15        0.53       -0.93      1.26 o 
   4   5  15       27.92       22.75      2.55 o 
   5   5  15      110.79      106.08      8.19 o 
   6   5  15        0.66        1.39      0.99 o 
   7   5  15       16.25       20.17      3.27 o 
   8   5  15        2.08        4.04      1.31 o 
  -9   6  15        9.66       11.42      1.60 o 
  -8   6  15       28.62       34.83      3.60 o 
  -7   6  15        0.46        0.17      1.28 o 
  -6   6  15        2.92        2.12      1.04 o 
  -5   6  15        0.30        0.42      0.89 o 
  -4   6  15        0.39       -0.95      1.30 o 
  -3   6  15       15.82       13.20      3.39 o 
  -2   6  15        0.21       -0.89      0.89 o 
  -1   6  15        4.24        4.69      1.41 o 
   0   6  15       32.06       33.72      2.80 o 
   1   6  15        8.75        6.96      1.26 o 
   2   6  15      263.08      263.92      8.00 o 
   3   6  15      104.55      111.97      4.73 o 
   4   6  15       26.21       22.94      2.56 o 
   5   6  15       27.97       29.87      4.30 o 
   6   6  15        0.76       -0.08      1.07 o 
   7   6  15        2.34        0.65      0.44 o 
   8   6  15        2.81        2.36      0.70 o 
  -8   7  15       14.12       12.15      1.50 o 
  -7   7  15        6.57        6.50      1.56 o 
  -6   7  15       34.10       36.17      3.55 o 
  -5   7  15        4.10        4.11      1.21 o 
  -4   7  15        9.11        7.46      1.52 o 
  -3   7  15        2.70        3.60      1.20 o 
  -2   7  15       46.35       43.80      2.95 o 
  -1   7  15        0.45        0.51      0.81 o 
   0   7  15      109.68      114.71      4.91 o 
   1   7  15       40.92       45.36      3.13 o 
   2   7  15        0.17        0.22      0.72 o 
   3   7  15        4.92        3.80      1.02 o 
   4   7  15       43.76       46.53      3.32 o 
   5   7  15       17.87       15.02      1.80 o 
   6   7  15        0.54        0.33      0.51 o 
  -6   8  15        0.74        2.42      0.75 o 
  -5   8  15        1.56        2.75      0.71 o 
  -4   8  15        0.11       -0.96      0.96 o 
  -3   8  15        1.35        3.61      1.82 o 
  -2   8  15       10.93       10.49      1.61 o 
  -1   8  15        7.26        6.64      1.45 o 
   0   8  15        1.40        0.67      0.62 o 
   1   8  15        0.22        0.01      0.67 o 
   2   8  15       29.75       34.05      2.25 o 
   3   8  15        8.95        9.36      1.52 o 
   4   8  15        0.15        1.05      1.05 o 
   5   8  15        0.56        0.08      0.56 o 
  -3   9  15        0.47        1.65      0.53 o 
  -2   9  15        0.44        0.07      0.49 o 
  -1   9  15        3.96        4.83      1.08 o 
   0   9  15       11.50        6.98      0.87 o 
   1   9  15        3.12        1.61      0.53 o 
   2   9  15        4.25        2.61      0.82 o 
 -11   0  16        0.46        2.26      0.85 o 
 -10   0  16        0.08       -0.67      0.67 o 
  -9   0  16        6.02        5.02      1.13 o 
  -8   0  16       52.88       51.93      3.68 o 
  -7   0  16      151.32      153.32      9.64 o 
  -6   0  16       72.05       76.97      6.45 o 
  -3   0  16     1639.10     1656.11     22.83 o 
  -2   0  16      532.81      508.24     12.77 o 
  -1   0  16     2513.30     2502.77     29.40 o 
   0   0  16        0.86        6.02      1.50 o 
   1   0  16       51.56       51.51      2.73 o 
   2   0  16      724.44      741.01     11.18 o 
   3   0  16      659.74      656.30     11.26 o 
   4   0  16      683.84      677.24     20.97 o 
   5   0  16      140.87      145.93      6.49 o 
   6   0  16      194.94      178.11      7.32 o 
   7   0  16       18.53       26.96      2.93 o 
   8   0  16        0.80        1.39      0.95 o 
   9   0  16       35.95       37.18      2.72 o 
 -11   1  16       24.36       20.67      1.90 o 
 -10   1  16       45.47       50.21      2.13 o 
  -9   1  16        5.84        2.85      0.65 o 
  -8   1  16       13.48        8.76      1.09 o 
  -7   1  16       17.43       16.69      1.72 o 
  -6   1  16      105.54      101.66      6.41 o 
  -5   1  16      766.01      757.22     18.00 o 
  -4   1  16      153.72      170.54      5.36 o 
  -3   1  16      179.74      147.86      3.99 o 
  -2   1  16       84.03       88.94      2.63 o 
  -1   1  16      457.07      467.42      9.09 o 
   0   1  16     2115.85     2111.54     20.14 o 
   1   1  16      267.43      298.01      7.79 o 
   2   1  16      445.98      416.13     11.32 o 
   3   1  16       14.81       10.99      1.09 o 
   4   1  16      235.40      238.53      5.86 o 
   5   1  16      848.83      831.40     15.60 o 
   6   1  16       47.94       46.05      3.25 o 
   7   1  16       37.26       37.65      2.94 o 
   8   1  16       19.12       19.28      2.02 o 
   9   1  16        0.37        0.17      0.61 o 
  10   1  16        0.69        0.66      0.55 o 
 -11   2  16       23.75       11.55      1.29 o 
 -10   2  16        0.68        1.08      0.58 o 
  -9   2  16       30.03       29.44      1.86 o 
  -8   2  16      134.89      135.88      4.15 o 
  -7   2  16       55.43       61.35      3.40 o 
  -6   2  16       25.44       21.47      1.76 o 
  -5   2  16       13.73       11.14      1.32 o 
  -4   2  16        1.70        2.61      0.70 o 
  -3   2  16      592.77      554.31     14.90 o 
  -2   2  16      176.37      162.35      5.86 o 
  -1   2  16      550.78      509.25     10.67 o 
   0   2  16      168.12      204.49      5.45 o 
   1   2  16      125.37      143.78      5.63 o 
   2   2  16      651.79      683.80     12.71 o 
   3   2  16       81.08       79.94      5.98 o 
   4   2  16      222.19      221.00      5.14 o 
   5   2  16        1.23        1.55      0.82 o 
   6   2  16      136.69      130.83      5.50 o 
   7   2  16        4.88        4.04      1.05 o 
   8   2  16        0.06        0.30      0.71 o 
   9   2  16        2.43        2.41      0.92 o 
  10   2  16        0.87        2.10      0.77 o 
 -10   3  16       24.32       24.08      1.78 o 
  -9   3  16       18.99       23.07      2.23 o 
  -8   3  16       66.35       68.98      4.28 o 
  -7   3  16       40.63       45.93      2.79 o 
  -6   3  16      289.62      300.00      7.25 o 
  -5   3  16      303.82      276.08      8.82 o 
  -4   3  16       41.64       39.61      4.65 o 
  -3   3  16      143.33      134.98      8.08 o 
  -2   3  16      119.92      116.67      8.25 o 
  -1   3  16      472.08      410.89     15.79 o 
   0   3  16       15.41        8.60      2.87 o 
   1   3  16       38.16       37.46      4.80 o 
   2   3  16       33.00       27.08      2.75 o 
   3   3  16        0.73       -0.34      0.89 o 
   4   3  16      218.71      231.30     10.16 o 
   5   3  16       18.08       12.82      3.04 o 
   6   3  16       21.22       19.69      2.72 o 
   7   3  16        4.06        3.79      1.89 o 
   8   3  16        3.14        5.01      1.43 o 
   9   3  16        0.50        0.32      0.94 o 
 -10   4  16        0.21        0.62      0.88 o 
  -9   4  16        6.57        8.04      1.98 o 
  -8   4  16        2.50        0.34      1.48 o 
  -7   4  16       16.27       18.68      3.62 o 
  -6   4  16      113.65      114.15      5.53 o 
  -5   4  16        5.76        3.38      0.82 o 
  -4   4  16      130.79      134.57      4.98 o 
  -3   4  16      346.89      323.57      7.52 o 
  -2   4  16       27.71       21.09      4.23 o 
  -1   4  16       23.06       28.87      4.98 o 
   0   4  16       34.87       31.13      5.15 o 
   1   4  16        1.38        0.39      1.09 o 
   2   4  16        0.20        0.25      0.68 o 
   3   4  16       42.73       36.35      2.04 o 
   4   4  16        2.50        3.83      1.83 o 
   5   4  16        0.31        0.20      0.79 o 
   6   4  16       18.52       19.47      2.50 o 
   7   4  16        0.01        0.21      1.91 o 
   8   4  16        0.21        0.82      0.77 o 
   9   4  16        0.18       -0.53      0.91 o 
  -9   5  16        9.58       11.33      2.08 o 
  -8   5  16       10.34        9.27      1.45 o 
  -7   5  16        4.99        5.89      1.84 o 
  -6   5  16        0.36       -1.13      1.72 o 
  -5   5  16        0.06       -1.33      2.30 o 
  -4   5  16      236.48      219.67      7.95 o 
  -3   5  16       32.55       34.99      3.24 o 
  -2   5  16      154.68      143.83      5.50 o 
  -1   5  16      238.07      229.04      7.07 o 
   0   5  16        9.05       11.75      1.70 o 
   1   5  16       19.34       17.85      2.07 o 
   2   5  16       81.83       69.09      3.76 o 
   3   5  16        0.76        0.01      0.79 o 
   4   5  16        0.81        2.52      1.72 o 
   5   5  16       26.36       23.73      3.87 o 
   6   5  16        4.14        5.35      1.53 o 
   7   5  16        1.01        3.73      1.53 o 
   8   5  16        0.31        0.48      0.71 o 
  -9   6  16        7.38        7.29      1.19 o 
  -8   6  16       11.45       11.88      2.05 o 
  -7   6  16        3.08        0.85      2.05 o 
  -6   6  16       19.33       20.80      2.55 o 
  -5   6  16        0.01       -0.71      1.46 o 
  -4   6  16        0.07        0.12      1.84 o 
  -3   6  16       20.06       20.41      2.52 o 
  -2   6  16       30.45       35.44      2.64 o 
  -1   6  16       62.94       65.01      4.51 o 
   0   6  16        3.48        4.41      1.17 o 
   1   6  16       36.12       36.67      2.89 o 
   2   6  16        6.26        6.44      1.37 o 
   3   6  16        0.34        0.04      0.81 o 
   4   6  16        6.19        5.89      2.35 o 
   5   6  16        1.64        1.03      0.86 o 
   6   6  16        0.61        1.52      1.48 o 
   7   6  16        0.19       -0.85      0.85 o 
  -7   7  16        5.91        5.96      1.33 o 
  -6   7  16        1.27        2.85      0.82 o 
  -5   7  16       32.70       29.37      3.73 o 
  -4   7  16        3.05        2.21      1.18 o 
  -3   7  16        0.07        0.91      0.83 o 
  -2   7  16        0.06        0.28      0.83 o 
  -1   7  16       18.44       19.05      2.03 o 
   0   7  16       50.32       52.84      3.43 o 
   1   7  16       46.29       45.09      3.06 o 
   2   7  16       11.58       13.72      1.73 o 
   3   7  16        3.90        4.03      2.64 o 
   4   7  16        3.71        5.42      2.06 o 
   5   7  16        0.16       -1.25      1.25 o 
   6   7  16        0.88        0.53      0.90 o 
  -5   8  16        6.39        5.61      0.81 o 
  -4   8  16        1.85        1.45      1.01 o 
  -3   8  16       14.43       12.82      2.44 o 
  -2   8  16       14.42       12.01      5.59 o 
  -1   8  16       14.01       12.03      1.83 o 
   0   8  16       19.51       17.61      2.40 o 
   1   8  16        0.37        1.21      0.90 o 
   2   8  16        8.30        7.01      1.34 o 
   3   8  16        7.09        6.05      0.83 o 
   4   8  16        9.12        6.82      2.55 o 
  -3   9  16        0.01       -0.49      0.49 o 
  -2   9  16        0.69       -0.20      0.43 o 
  -1   9  16       15.32       14.19      1.31 o 
   0   9  16       15.03       12.80      1.85 o 
   1   9  16        5.37        3.80      0.98 o 
 -11   1  17        0.06        1.09      0.50 o 
 -10   1  17        5.28        4.47      0.65 o 
  -9   1  17       17.67       17.31      1.42 o 
  -8   1  17        0.01       -0.75      0.75 o 
  -7   1  17        7.18        5.28      1.29 o 
  -6   1  17       29.24       29.29      2.91 o 
  -4   1  17      126.61      123.25      6.40 o 
  -3   1  17      112.14      126.86      3.81 o 
  -2   1  17      134.30      130.93      3.80 o 
  -1   1  17       29.55       33.78      2.60 o 
   0   1  17     1038.68     1087.32     15.06 o 
   1   1  17        0.03        0.90      0.75 o 
   2   1  17      219.53      223.16      5.49 o 
   3   1  17        2.66        2.58      0.56 o 
   4   1  17        2.33        1.21      0.52 o 
   5   1  17      105.16      102.84      3.45 o 
   6   1  17       32.49       28.19      2.61 o 
   7   1  17        2.31        2.49      0.87 o 
   8   1  17        0.07        0.09      0.62 o 
   9   1  17        0.04        0.61      0.56 o 
 -10   2  17       12.18       11.97      1.33 o 
  -9   2  17        0.98        1.62      0.60 o 
  -8   2  17       45.03       48.92      2.96 o 
  -7   2  17       12.09       10.28      1.65 o 
  -6   2  17       17.99       17.12      2.36 o 
  -5   2  17       46.70       49.18      2.90 o 
  -4   2  17        1.16        0.27      0.59 o 
  -3   2  17       25.07       22.46      2.12 o 
  -2   2  17      146.31      129.67      4.27 o 
  -1   2  17     1000.65      980.02     12.12 o 
   0   2  17      173.31      161.33      5.01 o 
   1   2  17       58.49       43.04      3.21 o 
   2   2  17       22.11       21.44      2.66 o 
   3   2  17       70.37       69.42      5.67 o 
   4   2  17       70.34       68.57      3.63 o 
   5   2  17        2.56        1.30      1.38 o 
   6   2  17       23.20       19.89      2.19 o 
   7   2  17        6.46        6.74      1.31 o 
   8   2  17       10.96       11.45      1.46 o 
   9   2  17        3.17        3.08      0.86 o 
 -10   3  17        0.09        1.36      0.99 o 
  -9   3  17        9.70       15.07      2.89 o 
  -8   3  17        0.98        2.72      1.75 o 
  -7   3  17       32.80       35.56      5.24 o 
  -6   3  17        0.12        0.35      1.13 o 
  -5   3  17      215.22      210.48      6.36 o 
  -4   3  17        1.09       -0.33      0.58 o 
  -3   3  17      134.63      149.10      8.50 o 
  -2   3  17       51.07       44.03      5.25 o 
  -1   3  17       39.21       34.01      4.66 o 
   0   3  17      866.22      862.96     23.53 o 
   1   3  17       17.20       16.65      2.27 o 
   2   3  17      498.48      539.49     12.49 o 
   3   3  17       25.89       21.23      2.58 o 
   4   3  17       28.37       25.47      2.36 o 
   5   3  17      193.22      174.82     11.13 o 
   6   3  17        0.08       -0.42      1.33 o 
   7   3  17       29.55       31.08      5.35 o 
   8   3  17       28.20       34.69      4.53 o 
   9   3  17        1.52        0.78      0.74 o 
 -10   4  17        0.06        0.28      0.59 o 
  -9   4  17        0.32        0.44      0.94 o 
  -8   4  17        5.41        7.54      2.16 o 
  -7   4  17       11.21       14.58      3.19 o 
  -6   4  17       29.00       38.25      3.27 o 
  -5   4  17        3.17        1.14      1.00 o 
  -4   4  17      153.02      162.00      5.53 o 
  -3   4  17       14.10       16.46      1.86 o 
  -2   4  17      682.05      667.38     11.29 o 
  -1   4  17       67.17       72.04      3.72 o 
   0   4  17      205.36      201.02      6.16 o 
   1   4  17        1.91        0.89      1.13 o 
   2   4  17       19.40       18.15      1.62 o 
   3   4  17      140.93      141.42      4.68 o 
   4   4  17       56.33       53.34      4.10 o 
   5   4  17       65.30       74.19      6.89 o 
   6   4  17        3.98        3.02      1.20 o 
   7   4  17        2.56        3.63      1.57 o 
   8   4  17       16.35       18.76      2.52 o 
   9   4  17        4.26        2.68      0.83 o 
  -9   5  17        0.88       -0.74      0.93 o 
  -8   5  17        6.82       10.50      1.51 o 
  -7   5  17       15.81       24.38      3.63 o 
  -6   5  17        1.68        0.87      1.26 o 
  -5   5  17       44.79       35.02      3.19 o 
  -4   5  17        3.09        4.93      1.34 o 
  -3   5  17      134.17      131.34      7.76 o 
  -2   5  17        0.10       -0.87      0.87 o 
  -1   5  17        2.60        1.30      0.92 o 
   0   5  17      432.04      444.26      9.86 o 
   1   5  17       13.60       19.11      2.38 o 
   2   5  17      405.05      400.86     10.74 o 
   3   5  17       24.66       19.04      3.78 o 
   4   5  17       17.94       14.01      3.00 o 
   5   5  17       28.46       21.88      3.59 o 
   6   5  17        4.85        4.01      1.68 o 
   7   5  17       15.18       19.84      3.01 o 
   8   5  17       17.07       17.64      2.19 o 
  -8   6  17       14.65       16.45      2.27 o 
  -7   6  17        0.52       -0.19      0.69 o 
  -6   6  17        9.44        8.62      2.34 o 
  -5   6  17        9.04        7.69      1.54 o 
  -4   6  17       18.49       17.63      2.31 o 
  -3   6  17       34.96       44.91      3.76 o 
  -2   6  17       94.45      110.28      8.63 o 
  -1   6  17       53.78       59.05      5.00 o 
   0   6  17       49.57       55.11      3.51 o 
   1   6  17       47.81       46.18      3.18 o 
   2   6  17       52.33       49.74      3.19 o 
   3   6  17       43.27       43.13      3.53 o 
   4   6  17       19.44       18.26      3.49 o 
   5   6  17       38.84       44.32      3.39 o 
   6   6  17        3.16        5.48      1.80 o 
   7   6  17        1.11        1.93      0.82 o 
  -7   7  17        2.63        2.38      0.85 o 
  -6   7  17       12.41       13.61      1.51 o 
  -5   7  17       18.86       19.64      1.99 o 
  -4   7  17        0.39        1.20      1.53 o 
  -3   7  17       28.76       29.45      2.86 o 
  -2   7  17        0.07        1.29      0.99 o 
  -1   7  17        5.22        4.83      1.31 o 
   0   7  17       32.77       36.54      2.71 o 
   1   7  17        0.05        0.65      0.81 o 
   2   7  17       53.74       54.01      4.05 o 
   3   7  17        3.44        4.59      1.19 o 
   4   7  17        5.79        5.68      1.84 o 
   5   7  17        1.48        1.95      1.02 o 
   6   7  17        0.00       -0.08      0.39 o 
  -5   8  17        0.68        0.51      0.49 o 
  -4   8  17        0.15       -0.69      1.14 o 
  -3   8  17       13.30       14.65      2.57 o 
  -2   8  17        3.41        1.74      0.79 o 
  -1   8  17        2.91        1.65      0.88 o 
   0   8  17       14.56       11.54      1.63 o 
   1   8  17        0.69       -0.13      0.64 o 
   2   8  17        6.89        6.18      1.19 o 
   3   8  17        2.80        1.77      0.48 o 
   4   8  17        6.43        4.58      1.13 o 
  -2   9  17        0.52       -0.35      1.18 o 
  -1   9  17       13.97       10.09      0.98 o 
   0   9  17        3.06        3.49      0.92 o 
 -10   0  18        7.65       11.05      1.29 o 
  -9   0  18        0.02       -0.85      0.85 o 
  -8   0  18       10.31        8.33      2.47 o 
  -7   0  18       16.79       19.52      3.34 o 
  -6   0  18       17.91       16.53      3.02 o 
  -5   0  18       29.34       28.04      3.72 o 
  -3   0  18      232.07      224.77      8.94 o 
  -2   0  18      449.47      427.42     12.54 o 
  -1   0  18        1.37        1.87      1.26 o 
   0   0  18      243.91      240.02      9.95 o 
   1   0  18      316.95      295.50     11.37 o 
   2   0  18        2.49        2.72      0.71 o 
   3   0  18       39.82       35.64      2.77 o 
   4   0  18        4.33        1.88      0.85 o 
   5   0  18       62.49       50.25      3.91 o 
   6   0  18       25.99       22.86      4.21 o 
   7   0  18       31.83       35.88      5.29 o 
   8   0  18        0.49        1.51      1.39 o 
   9   0  18        2.90        0.88      1.00 o 
 -10   1  18       13.89       12.30      1.42 o 
  -9   1  18        2.78        2.93      0.86 o 
  -8   1  18        4.23        4.82      0.92 o 
  -7   1  18       21.50       22.46      2.63 o 
  -6   1  18       19.40       16.71      2.22 o 
  -5   1  18      230.38      216.03      8.83 o 
  -3   1  18      527.78      506.68      9.84 o 
  -2   1  18      290.82      230.13      7.40 o 
  -1   1  18       52.54       52.13      3.35 o 
   0   1  18      342.43      387.54      9.20 o 
   1   1  18       26.77       34.67      2.82 o 
   2   1  18      854.30      810.08     10.75 o 
   3   1  18      291.74      294.88      6.78 o 
   4   1  18      110.38      100.36      3.22 o 
   5   1  18      152.60      165.98      5.97 o 
   6   1  18       81.33       74.57      4.10 o 
   7   1  18        7.57        6.63      1.39 o 
   8   1  18       33.72       37.27      2.55 o 
   9   1  18        0.35        0.38      0.52 o 
 -10   2  18       17.91       13.48      2.24 o 
  -9   2  18        1.94        0.91      0.46 o 
  -8   2  18       80.15       91.59      3.92 o 
  -7   2  18      181.04      204.02      7.95 o 
  -6   2  18        0.21        0.12      0.85 o 
  -5   2  18      250.00      244.99      8.76 o 
  -4   2  18       36.01       42.99      2.51 o 
  -3   2  18       57.26       58.79      3.43 o 
  -2   2  18       37.26       34.58      2.30 o 
  -1   2  18        0.44        0.61      0.75 o 
   0   2  18      279.74      267.61      6.66 o 
   1   2  18       16.00       15.60      2.03 o 
   2   2  18       19.69       22.78      3.44 o 
   3   2  18       84.96       78.13      3.66 o 
   4   2  18      110.95      103.66      4.59 o 
   5   2  18      216.89      212.55      8.58 o 
   6   2  18        0.08        1.74      0.82 o 
   7   2  18       44.37       40.82      2.92 o 
   8   2  18        1.87        1.95      0.84 o 
   9   2  18        1.41        1.34      0.58 o 
 -10   3  18        2.81        3.55      1.16 o 
  -9   3  18        4.93        2.54      1.25 o 
  -8   3  18       14.52       11.14      1.70 o 
  -7   3  18       15.74       14.76      2.13 o 
  -6   3  18       23.72       26.64      2.27 o 
  -5   3  18      198.56      198.16      5.27 o 
  -4   3  18        4.95        3.36      0.65 o 
  -3   3  18      521.26      478.44     10.75 o 
  -2   3  18       56.13       50.00      5.60 o 
  -1   3  18       20.74       13.17      3.30 o 
   0   3  18        6.68        5.65      1.38 o 
   1   3  18       13.78       12.82      2.02 o 
   2   3  18      487.41      459.70     11.94 o 
   3   3  18        0.31        1.78      0.68 o 
   4   3  18       13.37       11.97      2.88 o 
   5   3  18       19.65       16.97      3.59 o 
   6   3  18        3.23        2.89      1.16 o 
   7   3  18       19.37       22.52      2.62 o 
   8   3  18        2.48        3.03      1.20 o 
   9   3  18        0.10       -0.07      0.51 o 
 -10   4  18        1.97       -0.31      0.50 o 
  -9   4  18        0.02       -0.46      1.02 o 
  -8   4  18        4.72        6.39      1.81 o 
  -7   4  18       18.44       17.68      2.12 o 
  -6   4  18       16.36       16.58      2.27 o 
  -5   4  18        1.00        0.23      0.89 o 
  -4   4  18       17.98       21.74      2.56 o 
  -3   4  18      244.59      243.54      8.23 o 
  -2   4  18       35.86       40.65      3.62 o 
  -1   4  18       19.89       18.54      2.49 o 
   0   4  18      126.34      108.56      4.79 o 
   1   4  18        2.86        0.18      0.96 o 
   2   4  18       16.53       14.77      1.70 o 
   3   4  18       25.55       21.91      2.97 o 
   4   4  18        6.32        7.57      1.67 o 
   5   4  18       15.38       19.68      3.69 o 
   6   4  18        6.65        7.08      1.60 o 
   7   4  18        0.03       -0.85      0.85 o 
   8   4  18        2.34        2.27      0.68 o 
  -9   5  18        0.29       -0.97      1.10 o 
  -8   5  18       10.09        9.12      1.41 o 
  -7   5  18        7.87        7.95      2.01 o 
  -6   5  18        2.73        2.34      0.82 o 
  -5   5  18        1.28        1.19      1.20 o 
  -4   5  18        0.89        2.45      1.14 o 
  -3   5  18       22.84       24.08      3.85 o 
  -2   5  18       13.39       12.19      2.16 o 
  -1   5  18        0.44        0.39      1.13 o 
   0   5  18       31.58       37.19      3.34 o 
   1   5  18        1.37        1.08      1.35 o 
   2   5  18       13.93       19.03      5.84 o 
   3   5  18       31.22       29.83      4.69 o 
   4   5  18       16.72       19.56      3.61 o 
   5   5  18        5.10        3.65      1.53 o 
   6   5  18        4.52        4.52      1.69 o 
   7   5  18        0.92        0.12      0.81 o 
   8   5  18        0.74        0.70      0.69 o 
  -8   6  18        0.00       -0.05      0.59 o 
  -7   6  18        6.19        5.48      1.07 o 
  -6   6  18        0.49        0.31      0.72 o 
  -5   6  18        0.40        0.49      1.17 o 
  -4   6  18        2.73        6.31      2.62 o 
  -3   6  18        0.49        0.73      1.64 o 
  -2   6  18      133.18      142.76      9.80 o 
  -1   6  18       10.93       10.99      3.09 o 
   0   6  18        0.23        0.60      1.02 o 
   1   6  18        7.10        3.66      1.19 o 
   2   6  18        2.51        2.07      1.00 o 
   3   6  18       14.56        9.45      2.58 o 
   4   6  18        0.44        1.54      1.35 o 
   5   6  18        8.63        9.49      2.23 o 
   6   6  18        0.92        1.01      0.58 o 
   7   6  18        6.04        6.23      1.22 o 
  -7   7  18        1.71        1.47      0.57 o 
  -6   7  18        0.09        0.34      0.45 o 
  -5   7  18       11.55       13.38      1.59 o 
  -4   7  18        0.08        0.47      1.08 o 
  -3   7  18        6.44        8.45      1.55 o 
  -2   7  18       11.55        9.55      1.75 o 
  -1   7  18        0.26       -1.09      1.23 o 
   0   7  18       20.06       19.23      2.58 o 
   1   7  18        0.24       -0.92      1.21 o 
   2   7  18       11.85       14.97      3.18 o 
   3   7  18       23.97       26.27      2.35 o 
   4   7  18        6.38        7.39      1.34 o 
   5   7  18        0.42        1.53      0.94 o 
  -5   8  18        0.54        0.24      0.71 o 
  -4   8  18        0.03       -0.84      0.84 o 
  -3   8  18        7.69        8.23      1.88 o 
  -2   8  18       29.68       32.16      2.39 o 
  -1   8  18        6.27        5.58      1.19 o 
   0   8  18       16.29       16.48      1.86 o 
   1   8  18        4.21        4.93      1.08 o 
   2   8  18        0.37        0.39      1.55 o 
   3   8  18        1.99        1.44      0.53 o 
   4   8  18        2.26        1.83      0.63 o 
 -10   1  19        0.21        0.28      0.81 o 
  -9   1  19        7.10        9.41      2.10 o 
  -8   1  19        0.23       -1.03      1.10 o 
  -7   1  19        7.81        6.32      1.69 o 
  -6   1  19       14.62       15.41      2.17 o 
  -5   1  19       34.02       32.65      3.76 o 
  -3   1  19      184.57      175.90      5.97 o 
  -2   1  19      367.05      323.06      8.23 o 
  -1   1  19       88.93       86.77      3.57 o 
   0   1  19       56.76       44.94      3.26 o 
   1   1  19        5.63        4.91      1.16 o 
   2   1  19       11.17       11.94      1.38 o 
   3   1  19       89.88       89.24      3.05 o 
   4   1  19       40.01       39.04      2.36 o 
   5   1  19       23.80       29.42      2.59 o 
   6   1  19        0.56       -0.21      0.88 o 
   7   1  19        8.39        8.14      1.35 o 
   8   1  19        4.34        4.53      0.97 o 
   9   1  19        8.90        7.53      2.71 o 
 -10   2  19        2.37        4.09      1.30 o 
  -9   2  19        0.93        2.10      0.94 o 
  -8   2  19        1.67        2.00      1.10 o 
  -7   2  19       47.02       45.15      3.76 o 
  -6   2  19        0.07       -0.45      0.83 o 
  -5   2  19       84.92       81.84      4.76 o 
  -4   2  19        0.06        1.58      0.82 o 
  -3   2  19        0.42        1.16      0.69 o 
  -2   2  19      673.32      658.33     20.58 o 
  -1   2  19       63.12       69.70      3.44 o 
   0   2  19      268.46      291.36      7.18 o 
   1   2  19        0.79        4.45      1.28 o 
   2   2  19      112.59      134.12      6.00 o 
   3   2  19      251.71      252.71      6.63 o 
   4   2  19       11.20        9.04      1.39 o 
   5   2  19       61.39       57.42      3.55 o 
   6   2  19       14.76       20.54      2.13 o 
   7   2  19        2.73        2.07      0.82 o 
   8   2  19        0.03        0.51      0.48 o 
   9   2  19        2.76        2.77      1.05 o 
 -10   3  19        1.42        1.10      0.73 o 
  -9   3  19        1.71        2.67      1.38 o 
  -8   3  19       49.99       64.79      3.90 o 
  -7   3  19       12.71       12.82      1.95 o 
  -6   3  19       23.65       30.65      2.95 o 
  -5   3  19       56.60       52.00      3.83 o 
  -4   3  19       92.48       86.61      3.29 o 
  -3   3  19      407.00      402.07     11.00 o 
  -2   3  19      332.79      317.27      8.78 o 
  -1   3  19      141.45      137.00      4.97 o 
   0   3  19       19.98       25.28      2.26 o 
   1   3  19       37.20       39.96      2.79 o 
   2   3  19      237.58      237.05     10.74 o 
   3   3  19        8.45       11.01      1.34 o 
   4   3  19      113.52      105.61      8.59 o 
   5   3  19        1.17        3.89      2.01 o 
   6   3  19        1.87        1.28      0.96 o 
   7   3  19        9.97       10.66      1.84 o 
   8   3  19       32.32       29.61      2.39 o 
   9   3  19        0.08        0.06      0.42 o 
 -10   4  19        5.74        6.09      1.07 o 
  -9   4  19        6.47        8.22      1.83 o 
  -8   4  19        5.04        7.03      2.20 o 
  -7   4  19       28.17       27.24      2.61 o 
  -6   4  19       22.22       21.30      2.44 o 
  -5   4  19      139.39      138.22      6.15 o 
  -4   4  19        0.27        1.18      0.79 o 
  -3   4  19       29.76       29.33      4.16 o 
  -2   4  19      304.05      304.48     13.35 o 
  -1   4  19      323.49      307.04     10.24 o 
   0   4  19      415.67      417.98      7.75 o 
   1   4  19       18.56       19.96      2.08 o 
   2   4  19       91.65       91.71      6.75 o 
   3   4  19       48.61       46.58      3.85 o 
   4   4  19       24.91       23.07      2.67 o 
   5   4  19       15.63       16.83      3.24 o 
   6   4  19        2.64        4.58      1.25 o 
   7   4  19        0.36       -0.27      0.60 o 
   8   4  19        2.30        0.85      0.85 o 
  -9   5  19        3.88        3.25      0.94 o 
  -8   5  19       19.77       28.66      2.31 o 
  -7   5  19       10.68        8.32      2.10 o 
  -6   5  19        3.18        2.06      0.73 o 
  -5   5  19       19.81       20.82      2.36 o 
  -4   5  19        0.10        1.87      1.16 o 
  -3   5  19      188.70      182.01     10.39 o 
  -2   5  19       30.77       31.36      4.62 o 
  -1   5  19       48.43       37.38      5.00 o 
   0   5  19       40.30       43.63      5.14 o 
   1   5  19        1.50       -0.07      1.18 o 
   2   5  19      198.07      209.99     12.55 o 
   3   5  19       25.54       30.11      4.70 o 
   4   5  19        4.02        0.40      1.23 o 
   5   5  19        0.29        1.86      0.93 o 
   6   5  19        0.14       -0.13      1.10 o 
   7   5  19       12.20       14.12      2.22 o 
  -8   6  19        8.10        7.70      1.32 o 
  -7   6  19        0.71       -0.23      0.61 o 
  -6   6  19       11.89       12.03      1.70 o 
  -5   6  19       48.18       44.58      3.30 o 
  -4   6  19        0.42       -0.57      0.80 o 
  -3   6  19        6.44        7.01      2.19 o 
  -2   6  19       21.06       23.79      4.03 o 
  -1   6  19       38.12       36.14      4.95 o 
   0   6  19      152.19      169.56      7.52 o 
   1   6  19        0.09       -0.28      1.08 o 
   2   6  19        0.01        0.89      0.78 o 
   3   6  19        4.65        0.96      1.49 o 
   4   6  19        4.81        3.82      1.60 o 
   5   6  19       34.15       36.85      2.73 o 
   6   6  19       10.34       11.07      3.23 o 
  -6   7  19        0.18        0.18      0.47 o 
  -5   7  19        3.60        2.64      1.40 o 
  -4   7  19        0.97        1.33      0.75 o 
  -3   7  19       50.78       49.69      3.50 o 
  -2   7  19        4.83        5.81      1.79 o 
  -1   7  19        1.05       -0.59      0.82 o 
   0   7  19        2.16        0.38      0.90 o 
   1   7  19        1.42        1.34      0.87 o 
   2   7  19       36.52       38.20      2.99 o 
   3   7  19        2.13        3.28      1.55 o 
   4   7  19       10.42       11.10      1.44 o 
   5   7  19        4.27        3.26      0.69 o 
  -4   8  19        1.56        0.65      0.63 o 
  -3   8  19        2.52        4.17      1.34 o 
  -2   8  19        0.12       -0.20      0.61 o 
  -1   8  19        6.25        3.47      0.94 o 
   0   8  19       16.94       17.29      1.75 o 
   1   8  19        0.53        1.61      0.67 o 
   2   8  19       11.25       10.18      1.50 o 
   3   8  19        0.00        0.28      0.39 o 
 -10   0  20        4.34        6.64      1.53 o 
  -9   0  20        7.55        7.24      1.95 o 
  -8   0  20        4.84        1.46      1.54 o 
  -7   0  20       63.50       52.57      5.65 o 
  -6   0  20       13.83       16.86      3.18 o 
  -5   0  20      424.33      429.71     15.07 o 
  -4   0  20      109.66      108.36      7.12 o 
  -3   0  20       65.62       57.40      4.78 o 
  -2   0  20      204.56      199.54      9.15 o 
  -1   0  20        1.07        4.65      1.55 o 
   0   0  20     2245.65     2157.90     32.13 o 
   1   0  20      236.86      222.83     10.39 o 
   2   0  20      131.13      126.43      8.10 o 
   3   0  20       79.84       65.53      4.34 o 
   4   0  20      243.79      229.60      8.36 o 
   5   0  20      118.20      125.38      9.80 o 
   6   0  20       30.12       37.99      5.40 o 
   7   0  20        0.20        1.88      2.06 o 
   8   0  20        4.61        6.69      2.26 o 
   9   0  20        3.12        2.75      1.11 o 
 -10   1  20        2.04        1.82      0.83 o 
  -9   1  20        4.39        4.08      1.12 o 
  -8   1  20       33.22       36.10      3.28 o 
  -7   1  20       91.14       91.45      5.22 o 
  -6   1  20       32.99       30.50      3.02 o 
  -5   1  20        9.60        5.96      1.30 o 
  -4   1  20        3.90        3.09      0.99 o 
  -3   1  20      239.18      223.57      6.92 o 
  -2   1  20      526.40      502.90     16.95 o 
  -1   1  20      283.46      252.00      6.22 o 
   0   1  20       26.89       26.42      2.53 o 
   1   1  20       54.69       61.88      3.97 o 
   2   1  20      230.81      215.83      5.12 o 
   3   1  20      420.79      424.33      6.79 o 
   4   1  20       58.08       61.92      4.67 o 
   5   1  20      211.29      218.52      6.80 o 
   6   1  20        0.00       -0.57      0.97 o 
   7   1  20        4.61        6.23      1.21 o 
   8   1  20       23.88       23.78      2.13 o 
   9   1  20        2.67        2.88      1.08 o 
 -10   2  20        0.42       -0.03      0.67 o 
  -9   2  20        0.95       -0.04      0.57 o 
  -8   2  20        4.54        3.68      1.61 o 
  -7   2  20       19.83       19.53      2.55 o 
  -6   2  20       23.62       25.42      2.84 o 
  -5   2  20      257.21      246.02      8.33 o 
  -4   2  20       40.90       48.60      3.54 o 
  -3   2  20       83.13       79.83      5.91 o 
  -2   2  20       10.12       11.46      1.83 o 
  -1   2  20       11.62       11.74      1.51 o 
   0   2  20      680.43      672.99     13.70 o 
   1   2  20      124.55      132.79      4.36 o 
   2   2  20        0.91        1.87      0.99 o 
   3   2  20       50.27       51.93      2.68 o 
   4   2  20       49.77       48.37      3.97 o 
   5   2  20      142.66      132.20      5.30 o 
   6   2  20       81.00       89.28      4.28 o 
   7   2  20        2.56        1.06      0.71 o 
   8   2  20       29.13       30.18      1.90 o 
 -10   3  20        0.32       -0.03      0.53 o 
  -9   3  20        0.50       -0.35      1.10 o 
  -8   3  20        0.54        2.01      1.03 o 
  -7   3  20       27.14       27.13      2.75 o 
  -6   3  20        6.07        1.45      0.76 o 
  -5   3  20        0.12       -1.01      1.01 o 
  -4   3  20       54.13       54.14      3.76 o 
  -3   3  20       23.68       23.66      2.03 o 
  -2   3  20       28.29       28.89      2.81 o 
  -1   3  20       17.70       12.23      1.55 o 
   0   3  20        0.28        0.10      0.67 o 
   1   3  20        2.04        2.05      0.65 o 
   2   3  20       17.34       19.39      2.07 o 
   3   3  20      161.97      144.02      6.59 o 
   4   3  20       90.29       97.80      8.24 o 
   5   3  20       35.14       35.72      3.94 o 
   6   3  20       10.41       12.46      2.06 o 
   7   3  20       12.90       13.49      1.83 o 
   8   3  20       10.45       11.58      1.36 o 
  -9   4  20        3.50        1.96      1.03 o 
  -8   4  20        0.44        0.25      1.01 o 
  -7   4  20        7.53        8.78      1.86 o 
  -6   4  20        8.24        6.70      1.44 o 
  -5   4  20       60.68       60.43      4.20 o 
  -4   4  20        0.85        0.27      0.73 o 
  -3   4  20       30.38       25.87      3.99 o 
  -2   4  20       52.69       56.73      5.88 o 
  -1   4  20        2.29        3.98      1.23 o 
   0   4  20      240.77      221.02      7.14 o 
   1   4  20       20.63       22.68      3.69 o 
   2   4  20        1.20        1.01      0.83 o 
   3   4  20       17.79       19.65      2.58 o 
   4   4  20        2.23        2.33      0.91 o 
   5   4  20        2.20        1.91      1.55 o 
   6   4  20        0.24        0.12      1.67 o 
   7   4  20       15.03       15.18      1.71 o 
   8   4  20        0.44        0.52      0.65 o 
  -9   5  20        0.86        1.90      0.67 o 
  -8   5  20        0.39        0.09      0.57 o 
  -7   5  20        0.94        0.41      0.94 o 
  -6   5  20        4.37        1.14      1.61 o 
  -5   5  20        0.21       -0.32      0.87 o 
  -4   5  20       40.12       39.61      3.21 o 
  -3   5  20        6.88        6.99      2.38 o 
  -2   5  20        0.20        2.91      1.75 o 
  -1   5  20        5.32        6.31      2.15 o 
   0   5  20        9.01        8.24      2.35 o 
   1   5  20       30.27       27.39      3.00 o 
   2   5  20       25.89       23.89      4.30 o 
   3   5  20       11.55       12.38      2.96 o 
   4   5  20        3.99        2.76      1.34 o 
   5   5  20        0.01       -0.61      0.61 o 
   6   5  20        0.19        0.72      1.01 o 
   7   5  20        1.63        1.32      0.80 o 
  -8   6  20        0.04       -0.51      0.51 o 
  -7   6  20        7.90       10.00      1.24 o 
  -6   6  20        6.32        6.96      1.19 o 
  -5   6  20        0.16        0.76      1.56 o 
  -4   6  20       23.74       29.99      4.35 o 
  -3   6  20        0.03       -0.44      1.39 o 
  -2   6  20       14.92       17.81      3.55 o 
  -1   6  20        0.42       -0.75      1.18 o 
   0   6  20        0.12        0.39      1.08 o 
   1   6  20       28.22       30.26      3.08 o 
   2   6  20       41.21       44.49      3.41 o 
   3   6  20        5.23        3.42      1.86 o 
   4   6  20        0.36        0.86      0.97 o 
   5   6  20        2.27        1.75      0.63 o 
   6   6  20       14.56       16.42      2.13 o 
  -6   7  20        0.01       -0.44      0.53 o 
  -5   7  20        0.76        0.13      0.82 o 
  -4   7  20       35.48       34.77      2.57 o 
  -3   7  20        0.33        0.37      0.71 o 
  -2   7  20       33.68       40.78      3.21 o 
  -1   7  20        0.20       -0.07      0.91 o 
   0   7  20        4.10        3.09      0.95 o 
   1   7  20        0.64       -0.40      0.74 o 
   2   7  20        2.56        1.86      0.71 o 
   3   7  20       30.18       36.36      3.91 o 
   4   7  20        0.01       -0.03      0.49 o 
   5   7  20        5.65        5.17      1.03 o 
  -4   8  20        4.73        4.62      1.04 o 
  -3   8  20        0.54       -0.69      0.81 o 
  -2   8  20        3.03        1.88      1.99 o 
  -1   8  20        0.22       -0.11      0.54 o 
   0   8  20       22.98       23.80      1.90 o 
   1   8  20       28.83       28.66      1.90 o 
   2   8  20        2.30        2.35      0.91 o 
   3   8  20        0.44        0.05      0.48 o 
 -10   1  21        0.13       -0.08      0.31 o 
  -9   1  21        1.79        0.79      0.75 o 
  -8   1  21        2.58        4.41      1.32 o 
  -7   1  21        9.70        6.85      2.23 o 
  -6   1  21        0.16        0.62      0.91 o 
  -5   1  21        3.35        1.62      0.79 o 
  -4   1  21       15.88       12.91      2.18 o 
  -3   1  21       42.83       42.35      2.52 o 
  -2   1  21       90.16       76.36      4.28 o 
  -1   1  21      193.19      198.05      8.43 o 
   0   1  21        0.61       -0.56      0.81 o 
   1   1  21       48.31       50.89      2.60 o 
   2   1  21       43.66       46.20      2.97 o 
   3   1  21        1.37        0.54      0.67 o 
   4   1  21       70.08       67.03      4.89 o 
   5   1  21       41.01       42.59      4.03 o 
   6   1  21        9.68       12.81      1.70 o 
   7   1  21       16.00       17.48      1.75 o 
   8   1  21        4.63        4.32      1.14 o 
 -10   2  21        4.22        4.37      1.15 o 
  -9   2  21        4.31        6.53      2.09 o 
  -8   2  21        0.81        0.81      0.80 o 
  -7   2  21       20.47       16.21      2.28 o 
  -6   2  21       14.77       15.05      2.20 o 
  -5   2  21      136.18      139.58      6.30 o 
  -4   2  21       98.75      102.59      5.19 o 
  -3   2  21      116.77      133.19      5.72 o 
  -2   2  21       69.77       58.63      3.13 o 
  -1   2  21      167.21      153.81      5.78 o 
   0   2  21        0.68       -0.21      0.58 o 
   1   2  21        1.16        0.49      0.56 o 
   2   2  21       23.01       22.53      2.07 o 
   3   2  21        2.81        3.85      1.26 o 
   4   2  21        8.98        6.43      1.48 o 
   5   2  21       11.64       14.00      1.78 o 
   6   2  21       91.61      102.87      4.45 o 
   7   2  21        0.13       -0.52      1.21 o 
   8   2  21        6.07        7.32      1.10 o 
 -10   3  21        0.24       -0.30      0.40 o 
  -9   3  21        0.35       -0.64      1.13 o 
  -8   3  21        9.93       11.89      1.69 o 
  -7   3  21       25.00       24.72      2.57 o 
  -6   3  21        7.80        9.12      1.64 o 
  -5   3  21        0.09        0.03      1.05 o 
  -4   3  21       28.05       26.51      2.84 o 
  -3   3  21      137.88      139.85      6.11 o 
  -2   3  21      142.07      150.11      6.32 o 
  -1   3  21       80.23       89.97      4.57 o 
   0   3  21       89.78       90.79      4.26 o 
   1   3  21        0.77       -0.22      0.67 o 
   2   3  21       14.37        9.07      2.35 o 
   3   3  21       40.05       36.02      5.01 o 
   4   3  21        2.17        1.06      1.38 o 
   5   3  21        0.29        0.94      0.84 o 
   6   3  21        1.40        1.06      0.94 o 
   7   3  21        0.81       -0.02      0.77 o 
   8   3  21        3.56        2.65      0.64 o 
  -9   4  21        5.61        6.36      0.97 o 
  -8   4  21        6.23        9.78      2.06 o 
  -7   4  21        3.51        1.67      1.04 o 
  -6   4  21        3.47        4.40      1.12 o 
  -5   4  21      108.97      109.28      5.43 o 
  -4   4  21       32.31       27.01      2.71 o 
  -3   4  21       56.76       61.59      6.08 o 
  -2   4  21        3.99        3.92      1.75 o 
  -1   4  21       57.34       47.43      5.47 o 
   0   4  21      303.61      317.04      9.21 o 
   1   4  21       57.62       62.06      5.94 o 
   2   4  21       44.31       38.66      3.57 o 
   3   4  21       12.89       11.79      2.00 o 
   4   4  21       28.79       25.19      2.68 o 
   5   4  21       15.46       14.67      2.05 o 
   6   4  21       23.92       23.79      2.31 o 
   7   4  21        1.01        1.39      0.49 o 
  -8   5  21        4.31        5.86      1.07 o 
  -7   5  21       28.58       29.81      2.48 o 
  -6   5  21        2.55        2.26      1.28 o 
  -5   5  21        1.52        1.70      0.84 o 
  -4   5  21        4.63        3.66      1.66 o 
  -3   5  21      130.15      140.73      8.26 o 
  -2   5  21      115.94      124.39      8.75 o 
  -1   5  21       18.55       18.07      3.47 o 
   0   5  21       14.91       12.33      2.76 o 
   1   5  21        0.09       -0.15      1.22 o 
   2   5  21       24.25       24.10      4.01 o 
   3   5  21       62.93       68.92      6.48 o 
   4   5  21       10.95       14.05      2.72 o 
   5   5  21        8.04       11.38      1.59 o 
   6   5  21        4.24        5.79      1.58 o 
   7   5  21        0.01       -0.37      0.50 o 
  -7   6  21        0.21       -0.47      0.47 o 
  -6   6  21        6.44        5.00      1.03 o 
  -5   6  21       75.28       77.61      4.47 o 
  -4   6  21        0.47        1.00      1.30 o 
  -3   6  21        5.94        4.09      1.87 o 
  -2   6  21        1.19       -0.48      1.35 o 
  -1   6  21       18.84       21.29      2.63 o 
   0   6  21       82.02       94.39      5.29 o 
   1   6  21        0.25        0.56      1.13 o 
   2   6  21        2.09        2.60      1.74 o 
   3   6  21        0.61       -1.44      1.44 o 
   4   6  21        1.09        0.74      1.02 o 
   5   6  21       12.45       12.15      2.00 o 
   6   6  21       13.90       10.94      1.50 o 
  -6   7  21        2.81        3.09      0.82 o 
  -5   7  21        0.20       -1.05      1.05 o 
  -4   7  21        0.13       -0.39      0.60 o 
  -3   7  21       22.66       25.52      2.75 o 
  -2   7  21       27.48       28.93      2.64 o 
  -1   7  21        0.42        0.38      0.77 o 
   0   7  21        0.21        0.16      0.75 o 
   1   7  21        0.01        0.62      0.58 o 
   2   7  21        4.34        3.90      1.65 o 
   3   7  21        2.79        2.59      1.23 o 
   4   7  21        5.80        4.44      0.78 o 
  -3   8  21        2.61        1.60      0.70 o 
  -2   8  21        0.00       -0.25      0.37 o 
  -1   8  21        2.53        1.94      1.07 o 
   0   8  21       14.01       12.45      1.83 o 
   1   8  21        0.02        0.38      0.54 o 
   2   8  21        4.41        3.16      0.86 o 
 -10   0  22       10.51        9.38      1.35 o 
  -9   0  22       44.37       46.60      4.45 o 
  -8   0  22       55.35       72.04      6.17 o 
  -7   0  22       23.75       29.01      4.22 o 
  -6   0  22        0.22        0.25      1.31 o 
  -5   0  22       22.91       20.91      3.45 o 
  -4   0  22      358.24      315.94     12.44 o 
  -3   0  22      257.25      227.20      7.02 o 
  -2   0  22       62.83       57.70      5.29 o 
  -1   0  22       12.51       15.52      2.88 o 
   0   0  22     1117.38     1101.85     24.20 o 
   1   0  22     1676.68     1816.82     43.66 o 
   2   0  22      109.55      109.69      9.10 o 
   3   0  22      640.83      697.84     21.53 o 
   4   0  22       49.52       48.40      5.95 o 
   5   0  22        6.90        3.55      1.26 o 
   6   0  22       89.51       91.03      7.94 o 
   7   0  22        3.70        6.57      2.33 o 
   8   0  22        6.05        5.92      1.54 o 
 -10   1  22        0.48        0.02      0.53 o 
  -9   1  22        3.18        2.48      0.86 o 
  -8   1  22       11.19       10.22      1.68 o 
  -7   1  22       84.37       85.80      5.05 o 
  -6   1  22        2.97        3.31      1.13 o 
  -5   1  22       52.86       55.12      3.90 o 
  -4   1  22       37.11       32.33      2.88 o 
  -3   1  22       50.76       44.16      2.58 o 
  -2   1  22     1019.19      971.53     15.50 o 
  -1   1  22      248.62      217.31      5.89 o 
   0   1  22        0.80        0.78      2.53 o 
   1   1  22       23.48       21.29      1.71 o 
   2   1  22       80.95       83.99      3.52 o 
   3   1  22      791.03      769.90     16.43 o 
   4   1  22       79.99       91.58      5.74 o 
   5   1  22        6.33        7.21      2.12 o 
   6   1  22       26.95       37.50      3.63 o 
   7   1  22        3.18        2.77      1.14 o 
   8   1  22       10.88       11.00      1.45 o 
 -10   2  22        0.86        0.77      0.58 o 
  -9   2  22       10.67       10.00      1.80 o 
  -8   2  22        9.70       12.95      2.27 o 
  -7   2  22        2.86        2.61      1.10 o 
  -6   2  22       10.36       12.58      2.06 o 
  -5   2  22      248.56      241.47      8.27 o 
  -4   2  22      153.67      137.57      6.02 o 
  -3   2  22      382.37      396.52      8.12 o 
  -2   2  22        0.07       -0.56      1.03 o 
  -1   2  22        6.63        8.23      1.26 o 
   0   2  22      199.36      196.56      7.36 o 
   1   2  22      119.25      120.17      4.12 o 
   2   2  22        4.12        5.08      0.94 o 
   3   2  22        0.68        0.74      0.82 o 
   4   2  22        1.77        1.55      1.04 o 
   5   2  22       48.53       54.39      3.29 o 
   6   2  22      139.68      153.17      5.14 o 
   7   2  22       10.06       10.57      1.21 o 
   8   2  22       18.40       17.34      4.18 o 
  -9   3  22        0.44       -0.33      0.75 o 
  -8   3  22       18.55       24.94      2.25 o 
  -7   3  22       56.31       63.81      4.35 o 
  -6   3  22        0.00        1.34      0.94 o 
  -5   3  22        1.33        1.46      1.36 o 
  -4   3  22        8.85       11.95      1.81 o 
  -3   3  22       57.79       60.32      5.87 o 
  -2   3  22      358.55      333.20     13.64 o 
  -1   3  22       18.98       19.51      2.31 o 
   0   3  22       20.19       21.37      2.64 o 
   1   3  22        1.05        0.42      1.35 o 
   2   3  22        0.85        1.28      1.40 o 
   3   3  22       49.85       37.54      4.99 o 
   4   3  22       15.29       14.62      3.25 o 
   5   3  22       21.32       20.92      2.51 o 
   6   3  22        0.50        1.11      1.00 o 
   7   3  22       11.70       10.78      1.42 o 
   8   3  22       12.71       12.65      1.65 o 
  -9   4  22        1.05        1.06      0.50 o 
  -8   4  22        3.40        1.91      1.20 o 
  -7   4  22        1.23        1.04      0.66 o 
  -6   4  22       10.40       10.86      1.70 o 
  -5   4  22        8.83        5.86      1.29 o 
  -4   4  22        3.59        4.29      1.10 o 
  -3   4  22       13.23       11.88      2.90 o 
  -2   4  22       57.71       48.67      5.44 o 
  -1   4  22        6.61        5.04      2.40 o 
   0   4  22      128.03      125.68      5.78 o 
   1   4  22        4.38        0.53      1.21 o 
   2   4  22       25.34       24.26      2.80 o 
   3   4  22       10.81       10.18      1.74 o 
   4   4  22        1.81        3.55      1.77 o 
   5   4  22        2.55        1.30      0.70 o 
   6   4  22        2.46        1.91      1.44 o 
   7   4  22        5.87        3.19      0.65 o 
  -8   5  22        9.02       10.71      1.67 o 
  -7   5  22        0.15        0.68      0.66 o 
  -6   5  22        3.58        2.42      1.33 o 
  -5   5  22        1.33        1.03      1.62 o 
  -4   5  22        2.78        2.38      1.24 o 
  -3   5  22        0.45        0.08      1.30 o 
  -2   5  22        6.60        3.65      1.63 o 
  -1   5  22        1.59        0.01      1.01 o 
   0   5  22       38.15       36.48      4.40 o 
   1   5  22        4.00        4.20      2.25 o 
   2   5  22       11.45       10.69      2.66 o 
   3   5  22        2.77        5.54      2.02 o 
   4   5  22        1.34       -0.45      0.72 o 
   5   5  22        0.02       -0.04      0.95 o 
   6   5  22        0.29        1.32      1.00 o 
  -7   6  22        0.40       -0.02      0.76 o 
  -6   6  22        3.33        2.01      1.93 o 
  -5   6  22        0.14       -0.65      0.65 o 
  -4   6  22        6.03        3.74      1.80 o 
  -3   6  22       19.40       25.16      3.77 o 
  -2   6  22        5.80        4.34      1.78 o 
  -1   6  22        6.92        9.13      1.80 o 
   0   6  22        0.07       -0.38      0.97 o 
   1   6  22       40.63       46.06      3.35 o 
   2   6  22       18.13       15.57      2.90 o 
   3   6  22        1.95        5.67      1.87 o 
   4   6  22        0.59        0.53      0.58 o 
   5   6  22        0.01       -0.83      0.83 o 
  -5   7  22        5.84        4.92      1.19 o 
  -4   7  22        4.13        3.41      1.14 o 
  -3   7  22        0.00       -0.63      0.67 o 
  -2   7  22       15.26       17.64      1.99 o 
  -1   7  22        2.59        1.68      0.66 o 
   0   7  22       14.92       15.95      1.82 o 
   1   7  22        5.56        6.98      1.19 o 
   2   7  22        0.00        1.18      0.96 o 
   3   7  22       16.28       14.02      2.04 o 
   4   7  22        1.83        1.81      0.62 o 
  -2   8  22        2.00        1.29      0.58 o 
  -1   8  22        2.00        1.90      0.46 o 
   0   8  22       10.89        9.16      1.42 o 
   1   8  22       18.69       19.66      1.92 o 
 -10   1  23        0.84        0.34      0.54 o 
  -9   1  23        7.35        8.83      1.23 o 
  -8   1  23        3.71        4.96      1.33 o 
  -7   1  23       24.92       29.96      2.94 o 
  -6   1  23       61.67       67.87      4.67 o 
  -5   1  23        0.14        2.32      1.03 o 
  -4   1  23       46.52       42.44      3.31 o 
  -3   1  23      141.84      125.26      5.36 o 
  -2   1  23      118.20      118.13      4.41 o 
  -1   1  23       39.22       41.33      2.65 o 
   0   1  23      216.73      212.18      5.66 o 
   1   1  23        0.64       -0.77      0.77 o 
   2   1  23       53.18       61.62      4.37 o 
   3   1  23        0.40        1.29      0.97 o 
   4   1  23       28.62       32.58      6.04 o 
   5   1  23       11.76        8.65      1.95 o 
   6   1  23        0.02        0.63      1.03 o 
   7   1  23        1.23        0.76      1.54 o 
   8   1  23        3.84        4.43      1.09 o 
 -10   2  23        1.81        0.15      0.42 o 
  -9   2  23        5.90        3.44      0.72 o 
  -8   2  23        6.18        7.82      1.38 o 
  -7   2  23        1.51        2.23      1.36 o 
  -6   2  23        7.47        5.12      1.47 o 
  -5   2  23       49.22       48.94      3.73 o 
  -4   2  23       59.58       54.03      3.16 o 
  -3   2  23      190.28      211.35     10.51 o 
  -2   2  23       53.21       63.55      4.06 o 
  -1   2  23       18.13       20.60      2.35 o 
   0   2  23        0.53        0.68      0.98 o 
   1   2  23       23.39       26.19      2.77 o 
   2   2  23       10.83       11.77      1.90 o 
   3   2  23        0.33        0.39      0.87 o 
   4   2  23        5.76        7.14      1.72 o 
   5   2  23        0.13        1.67      1.11 o 
   6   2  23       13.53       14.73      1.58 o 
   7   2  23        1.03        2.64      0.66 o 
   8   2  23        0.67        1.38      0.77 o 
  -9   3  23        0.06        0.34      0.59 o 
  -8   3  23       19.38       20.56      1.97 o 
  -7   3  23       49.77       51.74      3.43 o 
  -6   3  23        0.17        0.20      0.80 o 
  -5   3  23       63.48       69.11      4.26 o 
  -4   3  23       13.86       15.61      2.03 o 
  -3   3  23        0.08        0.44      1.41 o 
  -2   3  23       73.35       63.41      6.07 o 
  -1   3  23      145.21      137.00      8.92 o 
   0   3  23        2.85        2.69      1.03 o 
   1   3  23       26.31       25.79      4.12 o 
   2   3  23       45.30       39.91      3.50 o 
   3   3  23       95.48       91.78      7.94 o 
   4   3  23       60.90       73.48      6.92 o 
   5   3  23       24.73       28.48      2.79 o 
   6   3  23       35.42       36.04      2.81 o 
   7   3  23        6.20        6.35      1.10 o 
  -9   4  23        5.28        3.83      0.88 o 
  -8   4  23        8.34       12.15      2.01 o 
  -7   4  23        6.89        7.46      1.24 o 
  -6   4  23        7.56        6.74      2.04 o 
  -5   4  23       18.52       17.73      2.11 o 
  -4   4  23       33.30       34.98      4.49 o 
  -3   4  23       26.59       30.20      4.23 o 
  -2   4  23        9.27        5.21      1.70 o 
  -1   4  23        4.04        5.94      1.40 o 
   0   4  23        8.20        6.72      2.12 o 
   1   4  23      178.69      177.50     10.12 o 
   2   4  23       23.77       22.43      3.79 o 
   3   4  23       55.85       65.25      4.23 o 
   4   4  23       41.65       35.01      4.36 o 
   5   4  23        1.81       -0.44      0.81 o 
   6   4  23        0.34        0.68      0.60 o 
   7   4  23        4.79        5.10      0.97 o 
  -8   5  23        0.64        0.69      0.32 o 
  -7   5  23       22.68       23.54      1.89 o 
  -6   5  23        4.95        4.90      1.12 o 
  -5   5  23        1.59        2.41      0.84 o 
  -4   5  23       12.29       14.01      2.96 o 
  -3   5  23       37.50       42.21      5.04 o 
  -2   5  23      110.87      111.92      7.98 o 
  -1   5  23        8.81        8.71      2.45 o 
   0   5  23        9.16       11.44      2.43 o 
   1   5  23        6.97       10.95      2.82 o 
   2   5  23        9.79       13.57      2.96 o 
   3   5  23       15.32       12.34      2.40 o 
   4   5  23       22.09       21.44      2.75 o 
   5   5  23        0.25       -0.59      0.83 o 
   6   5  23       12.51       14.35      1.87 o 
  -6   6  23        0.00       -0.52      0.52 o 
  -5   6  23       37.35       40.59      4.00 o 
  -4   6  23       44.59       54.85      5.08 o 
  -3   6  23        0.09        1.54      1.13 o 
  -2   6  23       28.32       32.60      2.98 o 
  -1   6  23       13.52       15.12      2.16 o 
   0   6  23       21.75       24.95      2.49 o 
   1   6  23        4.90        6.07      1.26 o 
   2   6  23        0.30        2.25      1.26 o 
   3   6  23       21.91       28.26      3.25 o 
   4   6  23        4.47        5.41      0.89 o 
   5   6  23        0.14        1.29      0.78 o 
  -5   7  23        0.18       -0.17      0.53 o 
  -4   7  23        2.25        1.86      0.53 o 
  -3   7  23       15.62       18.48      1.74 o 
  -2   7  23       22.83       22.68      2.06 o 
  -1   7  23        0.05       -0.73      0.73 o 
   0   7  23        0.93        0.84      0.57 o 
   1   7  23        3.73        4.39      1.43 o 
   2   7  23        6.36        6.97      1.56 o 
   3   7  23        0.48       -0.45      0.45 o 
  -9   0  24       40.80       44.44      3.86 o 
  -8   0  24       30.37       40.82      4.53 o 
  -7   0  24       15.14       18.28      3.24 o 
  -6   0  24        0.01       -0.97      1.53 o 
  -5   0  24        0.46        0.91      1.10 o 
  -4   0  24      110.45      104.14      7.10 o 
  -3   0  24        5.83        6.81      1.79 o 
  -2   0  24      414.70      349.49     13.39 o 
  -1   0  24       14.15        7.81      2.10 o 
   0   0  24       43.52       43.67      5.04 o 
   1   0  24      970.43      993.01     24.48 o 
   2   0  24      155.16      166.98     10.43 o 
   3   0  24        2.21        3.38      1.96 o 
   4   0  24       97.88      112.25      8.78 o 
   5   0  24       16.87       15.50      3.23 o 
   6   0  24        6.97        5.02      1.94 o 
   7   0  24        1.80        3.14      1.24 o 
   8   0  24       10.66       12.38      1.72 o 
  -9   1  24        0.07       -0.31      1.02 o 
  -8   1  24        7.23        9.70      1.56 o 
  -7   1  24       58.73       68.09      4.20 o 
  -6   1  24       46.40       44.27      3.52 o 
  -5   1  24       64.32       77.21      4.50 o 
  -4   1  24       57.13       54.98      3.75 o 
  -3   1  24       14.24       14.41      2.77 o 
  -2   1  24      879.68      833.68     13.94 o 
  -1   1  24      302.96      294.16      7.08 o 
   0   1  24       18.66       18.85      3.40 o 
   1   1  24       42.49       47.53      3.76 o 
   2   1  24       52.77       60.60      4.41 o 
   3   1  24       71.04       58.85      4.51 o 
   4   1  24       64.85       75.16      5.03 o 
   5   1  24        0.67        0.83      1.03 o 
   6   1  24       34.14       40.02      5.54 o 
   7   1  24        2.47        2.21      0.77 o 
   8   1  24        0.19       -0.49      0.66 o 
  -9   2  24        4.24        5.84      0.91 o 
  -8   2  24        6.49        4.41      1.07 o 
  -7   2  24       11.85        9.67      1.60 o 
  -6   2  24       42.30       35.50      3.05 o 
  -5   2  24       25.08       26.02      2.69 o 
  -4   2  24      620.04      648.05     12.87 o 
  -3   2  24       41.71       40.53      4.79 o 
  -2   2  24        8.23       14.85      3.04 o 
  -1   2  24      180.43      183.86      9.82 o 
   0   2  24       34.94       33.28      2.91 o 
   1   2  24      111.64      104.39      5.44 o 
   2   2  24       21.80       20.27      2.47 o 
   3   2  24        6.45        9.27      3.43 o 
   4   2  24       16.21       13.78      1.60 o 
   5   2  24        0.65        0.34      0.71 o 
   6   2  24       24.37       21.79      1.68 o 
   7   2  24       14.07       14.43      2.49 o 
   8   2  24        1.73        3.52      0.89 o 
  -9   3  24        0.90        0.24      0.55 o 
  -8   3  24        0.01        0.56      0.54 o 
  -7   3  24       23.75       22.12      2.23 o 
  -6   3  24       35.65       34.46      2.92 o 
  -5   3  24        1.39        2.68      1.67 o 
  -4   3  24       13.73       11.34      4.05 o 
  -3   3  24       13.73       12.41      2.81 o 
  -2   3  24      252.53      233.79     11.63 o 
  -1   3  24       28.18       25.89      3.92 o 
   0   3  24        9.80        9.97      2.72 o 
   1   3  24       10.36       12.05      2.88 o 
   2   3  24        1.56        1.90      1.06 o 
   3   3  24        4.30        6.13      2.37 o 
   4   3  24       27.40       31.77      4.60 o 
   5   3  24        9.99       11.15      1.72 o 
   6   3  24        6.81        8.08      1.27 o 
   7   3  24        5.79        6.63      0.85 o 
  -8   4  24        2.72        3.64      1.06 o 
  -7   4  24        0.09       -0.26      0.55 o 
  -6   4  24        5.19        6.26      1.88 o 
  -5   4  24       30.89       36.21      2.88 o 
  -4   4  24        6.91        5.39      1.89 o 
  -3   4  24        5.35        8.73      2.37 o 
  -2   4  24        0.67       -2.00      2.00 o 
  -1   4  24        0.98        0.46      0.69 o 
   0   4  24        0.67        1.31      1.05 o 
   1   4  24       16.40       15.65      3.08 o 
   2   4  24       16.87       17.46      2.30 o 
   3   4  24        0.58        0.74      0.64 o 
   4   4  24        3.55        4.65      1.60 o 
   5   4  24        6.69        5.69      1.16 o 
   6   4  24        2.00        0.81      0.44 o 
  -7   5  24        0.60        0.46      0.91 o 
  -6   5  24        1.59        0.80      0.73 o 
  -5   5  24        0.06        0.50      1.42 o 
  -4   5  24        5.66        5.29      1.95 o 
  -3   5  24        0.59        2.39      1.77 o 
  -2   5  24        1.47        2.87      1.53 o 
  -1   5  24        8.99       12.55      2.51 o 
   0   5  24       28.25       28.36      2.75 o 
   1   5  24        5.42        6.33      2.23 o 
   2   5  24        3.72        4.24      1.71 o 
   3   5  24        5.44        4.55      1.56 o 
   4   5  24        4.04        2.55      1.07 o 
   5   5  24        4.53        2.19      0.97 o 
   6   5  24        5.71        5.24      0.97 o 
  -6   6  24        0.14       -0.76      0.76 o 
  -5   6  24        0.15        0.14      1.14 o 
  -4   6  24        8.75       11.06      2.31 o 
  -3   6  24        2.92        3.20      1.47 o 
  -2   6  24       11.15       13.83      2.33 o 
  -1   6  24        1.60        1.17      0.84 o 
   0   6  24        0.94        1.34      0.76 o 
   1   6  24        2.81        3.15      1.59 o 
   2   6  24        3.25        1.71      1.11 o 
   3   6  24        4.21        4.17      1.43 o 
   4   6  24        0.07       -0.25      0.58 o 
  -4   7  24        1.79        2.02      0.86 o 
  -3   7  24        2.33        4.23      0.84 o 
  -2   7  24        4.17        3.97      0.86 o 
  -1   7  24       10.22        9.55      1.24 o 
   0   7  24        2.31        1.51      1.03 o 
   1   7  24        0.80        0.32      0.59 o 
   2   7  24        0.02        0.53      0.64 o 
  -9   1  25        2.79        3.09      0.86 o 
  -8   1  25        0.72        0.93      0.69 o 
  -7   1  25        5.50        4.86      2.03 o 
  -6   1  25       18.32       15.00      2.11 o 
  -5   1  25       16.07       14.57      2.02 o 
  -4   1  25        0.37       -0.53      0.80 o 
  -3   1  25       30.25       33.17      2.86 o 
  -2   1  25       65.23       57.41      5.37 o 
  -1   1  25       60.55       53.67      5.00 o 
   0   1  25       41.28       44.28      3.65 o 
   1   1  25      172.14      176.33      7.38 o 
   2   1  25        0.01       -0.31      0.90 o 
   3   1  25       51.45       65.21      4.69 o 
   4   1  25        4.49        4.42      1.44 o 
   5   1  25        0.27        0.08      2.26 o 
   6   1  25        0.23        0.93      0.87 o 
   7   1  25        1.32       -0.76      0.76 o 
  -9   2  25        5.35        4.55      0.71 o 
  -8   2  25        6.39        7.32      1.18 o 
  -7   2  25        0.22        0.63      0.80 o 
  -6   2  25        9.01        8.80      1.43 o 
  -5   2  25        0.06        0.34      1.01 o 
  -4   2  25      167.42      180.01      6.67 o 
  -3   2  25       69.47       66.34      6.03 o 
  -2   2  25       26.46       31.38      4.21 o 
  -1   2  25      108.17      116.10      7.11 o 
   0   2  25        7.62        8.79      1.30 o 
   1   2  25       36.70       36.49      3.26 o 
   2   2  25        9.33       10.61      1.79 o 
   3   2  25       29.89       31.36      3.08 o 
   4   2  25       31.56       33.61      3.10 o 
   5   2  25       13.10       11.16      1.74 o 
   6   2  25        2.80        2.93      1.58 o 
   7   2  25        0.72        1.86      1.03 o 
  -9   3  25        0.84        1.79      0.62 o 
  -8   3  25        8.16        7.43      1.05 o 
  -7   3  25       50.84       54.26      3.20 o 
  -6   3  25       67.56       66.81      3.84 o 
  -5   3  25       72.62       90.62      4.67 o 
  -4   3  25      148.47      170.39      9.84 o 
  -3   3  25        3.31        1.71      1.46 o 
  -2   3  25        0.79       -0.07      1.52 o 
  -1   3  25       13.09       11.86      2.63 o 
   0   3  25        0.12        0.74      1.57 o 
   1   3  25       27.85       33.29      4.67 o 
   2   3  25        3.31        1.88      0.81 o 
   3   3  25        0.22       -0.49      2.04 o 
   4   3  25        6.38        3.63      1.03 o 
   5   3  25        8.78        7.79      1.32 o 
   6   3  25       29.09       27.06      1.97 o 
   7   3  25        1.35        1.23      0.54 o 
  -8   4  25        1.35        1.46      1.08 o 
  -7   4  25       18.68       20.44      1.69 o 
  -6   4  25       24.90       24.85      2.11 o 
  -5   4  25        2.93        2.98      0.99 o 
  -4   4  25       67.15       76.56      6.51 o 
  -3   4  25        0.40        1.25      1.37 o 
  -2   4  25       26.14       32.97      5.15 o 
  -1   4  25        6.40        7.46      1.45 o 
   0   4  25        5.08        5.37      1.59 o 
   1   4  25       48.52       46.10      3.62 o 
   2   4  25       16.63       14.15      1.95 o 
   3   4  25       20.90       22.29      2.85 o 
   4   4  25       38.83       36.49      2.76 o 
   5   4  25        1.59        2.47      1.20 o 
   6   4  25        1.62        2.39      0.79 o 
  -7   5  25       13.78       13.30      1.80 o 
  -6   5  25       13.15       10.49      3.86 o 
  -5   5  25        9.07       11.59      2.25 o 
  -4   5  25       19.66       29.40      3.91 o 
  -3   5  25        0.30        1.00      1.25 o 
  -2   5  25       31.37       33.85      4.11 o 
  -1   5  25       53.34       57.52      4.97 o 
   0   5  25        5.48       10.23      2.77 o 
   1   5  25      121.72      144.81      8.84 o 
   2   5  25       14.68       15.09      2.67 o 
   3   5  25        0.95        1.70      1.01 o 
   4   5  25        1.05        1.77      0.91 o 
   5   5  25        9.33        8.43      1.41 o 
  -6   6  25        0.91        1.01      0.53 o 
  -5   6  25       12.67       15.34      1.44 o 
  -4   6  25       34.93       40.15      2.66 o 
  -3   6  25        0.01        0.39      0.80 o 
  -2   6  25       28.62       32.40      2.61 o 
  -1   6  25        7.86        9.42      2.10 o 
   0   6  25        6.90        7.37      1.19 o 
   1   6  25        5.41        4.80      1.51 o 
   2   6  25        0.25       -0.85      0.88 o 
   3   6  25       18.63       17.08      1.98 o 
   4   6  25        5.81        5.25      1.00 o 
  -3   7  25        4.87        4.87      1.25 o 
  -2   7  25        9.67       10.79      1.15 o 
  -1   7  25        0.02       -0.08      0.47 o 
   0   7  25        5.89        7.17      1.51 o 
   1   7  25       21.28       24.81      2.38 o 
   2   7  25        7.05        7.47      1.12 o 
  -9   0  26       31.38       35.47      2.65 o 
  -8   0  26       21.20       20.54      2.83 o 
  -7   0  26        2.33        4.65      1.64 o 
  -6   0  26        6.45        6.35      1.88 o 
  -5   0  26       43.32       40.60      4.51 o 
  -4   0  26      346.67      336.50     12.53 o 
  -2   0  26      281.01      287.03     11.12 o 
   0   0  26      110.26      118.86      8.59 o 
   1   0  26        1.53       -1.06      1.46 o 
   2   0  26        6.58       12.70      2.91 o 
   3   0  26        0.48       -0.58      2.13 o 
   4   0  26       16.62       18.66      3.43 o 
   5   0  26        0.12       -0.56      1.29 o 
   6   0  26        0.05        1.31      1.26 o 
   7   0  26        4.00        7.19      1.50 o 
  -9   1  26        0.24        0.79      0.45 o 
  -8   1  26        0.57        0.53      0.58 o 
  -7   1  26       10.38        5.99      1.04 o 
  -6   1  26       47.98       44.29      3.24 o 
  -5   1  26       38.02       39.95      3.17 o 
  -4   1  26        2.31        0.33      0.64 o 
  -3   1  26       17.22       22.25      3.43 o 
  -2   1  26        2.22        2.49      1.27 o 
  -1   1  26        4.52        0.52      1.00 o 
   0   1  26        9.99        7.62      1.53 o 
   1   1  26       16.35       20.55      2.56 o 
   2   1  26        2.26        2.37      1.00 o 
   3   1  26       31.02       36.85      3.47 o 
   4   1  26        6.72        5.33      1.41 o 
   5   1  26        1.83        1.51      1.16 o 
   6   1  26       16.44       20.82      2.08 o 
   7   1  26        1.53        1.75      0.67 o 
  -9   2  26        1.53        0.56      0.43 o 
  -8   2  26        1.83        2.10      0.64 o 
  -7   2  26        2.82        3.74      1.08 o 
  -6   2  26       18.54       14.23      1.88 o 
  -5   2  26        1.08       -0.25      0.77 o 
  -4   2  26       88.34       84.60      6.81 o 
  -3   2  26       38.34       27.71      3.93 o 
  -2   2  26        1.01       -1.31      1.55 o 
  -1   2  26       35.36       30.87      2.81 o 
   0   2  26       11.98       10.38      1.36 o 
   1   2  26        8.86        5.02      2.35 o 
   2   2  26        0.04       -0.93      0.93 o 
   3   2  26        6.34        7.21      2.37 o 
   4   2  26       22.87       27.00      2.67 o 
   5   2  26        1.33        0.03      0.70 o 
   6   2  26        1.97        3.04      1.40 o 
   7   2  26        7.30       10.07      1.51 o 
  -8   3  26        4.41        2.06      0.60 o 
  -7   3  26        1.60        2.67      0.79 o 
  -6   3  26       11.83       13.42      1.88 o 
  -5   3  26        0.24        2.08      0.94 o 
  -4   3  26        7.80        8.81      2.48 o 
  -3   3  26       36.64       46.36      5.13 o 
  -2   3  26       19.74       25.66      3.86 o 
  -1   3  26        0.64       -0.47      0.93 o 
   0   3  26       12.75       17.45      3.30 o 
   1   3  26       20.75       19.43      3.47 o 
   2   3  26        2.49        2.04      1.18 o 
   3   3  26        3.74        0.25      1.26 o 
   4   3  26        0.02       -0.73      0.73 o 
   5   3  26        0.44        1.22      0.73 o 
   6   3  26        3.26        3.06      1.17 o 
  -8   4  26        1.06        1.76      0.70 o 
  -7   4  26        0.02        0.99      0.60 o 
  -6   4  26        1.98        0.88      0.85 o 
  -5   4  26       10.24       11.01      2.25 o 
  -4   4  26        0.56       -1.43      1.61 o 
  -3   4  26        5.96        6.56      1.66 o 
  -2   4  26        6.88       10.46      1.62 o 
  -1   4  26        2.76        2.72      0.88 o 
   0   4  26        0.01       -1.00      1.05 o 
   1   4  26        0.25       -0.55      1.22 o 
   2   4  26        3.03        2.32      0.93 o 
   3   4  26        7.42        7.90      1.90 o 
   4   4  26        1.63        1.61      1.44 o 
   5   4  26       13.06       14.27      1.35 o 
  -7   5  26        1.89        1.36      0.62 o 
  -6   5  26        2.17        0.51      0.73 o 
  -5   5  26        7.87       10.44      2.07 o 
  -4   5  26        0.80        3.10      1.52 o 
  -3   5  26        0.09        0.09      0.92 o 
  -2   5  26        0.91        0.24      0.95 o 
  -1   5  26        1.28        2.52      1.21 o 
   0   5  26        3.18        1.58      1.52 o 
   1   5  26       10.84       10.88      2.42 o 
   2   5  26        0.61        0.38      0.78 o 
   3   5  26       10.27        9.18      1.48 o 
   4   5  26        0.83        0.12      0.56 o 
  -5   6  26        0.04       -0.65      0.65 o 
  -4   6  26       10.85       14.01      1.55 o 
  -3   6  26        2.49        3.71      0.95 o 
  -2   6  26        2.43        2.42      1.59 o 
  -1   6  26        3.79        3.86      0.93 o 
   0   6  26        0.80        0.00      0.93 o 
   1   6  26        0.38        0.50      0.72 o 
   2   6  26        0.01       -0.38      0.58 o 
   3   6  26        1.56        1.39      0.69 o 
  -2   7  26        0.12       -0.09      0.49 o 
  -1   7  26        0.37       -0.11      0.59 o 
   0   7  26        2.02        3.72      0.95 o 
  -9   1  27        2.11        1.79      0.61 o 
  -8   1  27        0.23        0.21      1.13 o 
  -7   1  27        2.57        2.62      0.83 o 
  -6   1  27        0.58       -0.37      1.58 o 
  -5   1  27        1.00        1.69      0.84 o 
  -4   1  27        4.82        3.67      1.99 o 
  -3   1  27       11.52       17.01      3.02 o 
  -2   1  27        3.99        3.24      1.54 o 
  -1   1  27       34.29       40.47      3.17 o 
   0   1  27       14.99       13.47      2.02 o 
   1   1  27        9.52       10.45      1.93 o 
   2   1  27       23.69       21.39      2.67 o 
   3   1  27        0.02       -0.38      0.90 o 
   4   1  27        1.28        0.40      0.99 o 
   5   1  27        0.12       -0.55      0.97 o 
   6   1  27        3.78        3.07      0.75 o 
   7   1  27        0.86        0.46      0.45 o 
  -8   2  27        2.13        1.96      0.59 o 
  -7   2  27        6.04        7.55      1.17 o 
  -6   2  27       10.24       13.19      1.67 o 
  -5   2  27        4.60        2.59      0.95 o 
  -4   2  27       25.43       30.06      4.13 o 
  -3   2  27        1.50        0.51      1.20 o 
  -2   2  27       14.62       16.13      3.02 o 
  -1   2  27       42.47       42.58      3.25 o 
   0   2  27        0.08        0.53      0.73 o 
   1   2  27        0.07       -0.20      0.79 o 
   2   2  27        1.68       -0.69      0.73 o 
   3   2  27       13.41       12.54      1.77 o 
   4   2  27       20.15       17.99      2.59 o 
   5   2  27        0.45       -0.33      1.23 o 
   6   2  27        0.85        2.24      1.13 o 
  -8   3  27        0.15        0.20      0.47 o 
  -7   3  27        0.55       -0.56      0.56 o 
  -6   3  27       57.91       59.23      3.15 o 
  -5   3  27        0.57        3.06      0.99 o 
  -4   3  27       48.43       59.52      5.63 o 
  -3   3  27        4.16        2.25      1.39 o 
  -2   3  27       27.58       26.70      3.90 o 
  -1   3  27       13.51       21.61      3.65 o 
   0   3  27        1.00        0.58      1.51 o 
   1   3  27       56.73       68.96      6.34 o 
   2   3  27        2.53        2.55      1.77 o 
   3   3  27       10.08        9.44      2.38 o 
   4   3  27        0.01        1.49      2.07 o 
   5   3  27        0.11        0.14      0.83 o 
   6   3  27        8.45        9.07      1.40 o 
  -7   4  27       19.18       24.75      2.45 o 
  -6   4  27       47.46       46.20      7.08 o 
  -5   4  27        0.35       -1.02      1.37 o 
  -4   4  27        6.33        8.54      2.15 o 
  -3   4  27        0.03       -1.03      1.03 o 
  -2   4  27       34.88       35.32      2.77 o 
  -1   4  27       41.14       47.98      4.77 o 
   0   4  27        2.92        2.38      1.27 o 
   1   4  27        0.12        0.13      0.74 o 
   2   4  27        3.25        3.93      1.88 o 
   3   4  27        9.85       10.07      2.02 o 
   4   4  27       36.01       36.91      4.28 o 
  -6   5  27       10.07       11.04      1.63 o 
  -5   5  27       13.93       16.49      2.28 o 
  -4   5  27       34.94       42.64      3.89 o 
  -3   5  27        0.02        0.01      0.93 o 
  -2   5  27        4.16        4.79      1.43 o 
  -1   5  27        3.20        2.30      0.74 o 
   0   5  27        1.23        2.05      1.37 o 
   1   5  27       33.60       36.87      3.77 o 
   2   5  27        7.41        7.66      1.56 o 
   3   5  27       11.78       13.60      1.94 o 
   4   5  27        5.11        5.83      1.04 o 
  -4   6  27        8.49        8.13      1.01 o 
  -3   6  27        5.69        5.20      0.92 o 
  -2   6  27       11.60       16.91      1.56 o 
  -1   6  27       41.08       49.41      4.12 o 
   0   6  27        8.94        8.89      1.74 o 
   1   6  27        2.20        2.58      1.03 o 
   2   6  27        0.15       -0.53      0.53 o 
  -8   0  28        0.36        0.08      0.64 o 
  -7   0  28        7.45       10.02      1.34 o 
  -6   0  28       10.77       10.19      2.06 o 
  -5   0  28        2.19        0.19      0.75 o 
  -4   0  28       29.53       40.65      2.94 o 
  -3   0  28       65.93       76.59      5.81 o 
  -2   0  28       16.84       13.28      2.30 o 
  -1   0  28       38.29       44.47      5.12 o 
   0   0  28        5.06        8.02      2.34 o 
   1   0  28      121.15      139.92      9.16 o 
   2   0  28        0.43       -1.16      1.69 o 
   3   0  28        1.95        2.75      1.47 o 
   4   0  28       36.26       37.09      4.41 o 
   5   0  28        0.18       -0.54      0.97 o 
   6   0  28        9.84       13.81      2.02 o 
  -8   1  28        0.04       -0.37      0.37 o 
  -7   1  28        0.00       -0.23      1.20 o 
  -6   1  28        2.33       -0.27      0.64 o 
  -5   1  28        3.72        4.01      1.70 o 
  -4   1  28       34.20       38.58      4.32 o 
  -3   1  28       24.11       20.83      2.11 o 
  -2   1  28       88.42       96.69      6.77 o 
  -1   1  28       15.01       17.40      1.97 o 
   0   1  28        0.00        0.25      0.76 o 
   1   1  28        6.90        9.30      1.95 o 
   2   1  28        9.29       10.88      1.87 o 
   3   1  28        6.18        5.26      1.38 o 
   4   1  28        7.01        7.68      1.47 o 
   5   1  28        2.11        1.69      0.78 o 
   6   1  28        3.83        3.03      0.65 o 
  -8   2  28        0.22       -0.42      0.42 o 
  -7   2  28       21.69       24.21      1.86 o 
  -6   2  28        1.21        1.08      0.65 o 
  -5   2  28        0.66        1.71      0.70 o 
  -4   2  28       11.46       14.63      2.83 o 
  -3   2  28       21.07       21.54      3.38 o 
  -2   2  28       18.11       19.83      2.13 o 
  -1   2  28        3.61        5.58      1.04 o 
   0   2  28        0.89        1.82      0.74 o 
   1   2  28       25.61       28.13      2.68 o 
   2   2  28        0.79        0.26      0.79 o 
   3   2  28        0.03       -0.99      1.77 o 
   4   2  28       16.72       17.20      3.06 o 
   5   2  28        0.04       -0.76      1.09 o 
   6   2  28        7.23        8.57      1.48 o 
  -7   3  28        3.13        4.42      1.41 o 
  -6   3  28        3.49        5.02      0.87 o 
  -5   3  28        2.33        4.20      1.51 o 
  -4   3  28        0.74        0.60      1.21 o 
  -3   3  28        1.75        1.95      1.36 o 
  -2   3  28       11.21       13.63      1.95 o 
  -1   3  28        0.04       -0.03      1.09 o 
   0   3  28        1.48        1.00      1.17 o 
   1   3  28        0.38        1.59      0.80 o 
   2   3  28        3.70        3.64      1.79 o 
   3   3  28        0.23        0.26      1.14 o 
   4   3  28        3.13        4.38      1.59 o 
   5   3  28        0.81        1.97      0.97 o 
  -7   4  28        3.27        4.96      1.00 o 
  -6   4  28        6.82        8.52      1.71 o 
  -5   4  28        0.10        0.35      0.99 o 
  -4   4  28        0.06       -1.23      1.23 o 
  -3   4  28        0.17        0.84      0.68 o 
  -2   4  28        7.93        8.14      1.33 o 
  -1   4  28        0.20        0.76      1.07 o 
   0   4  28        0.00       -0.79      0.86 o 
   1   4  28        0.33       -0.81      0.81 o 
   2   4  28        0.11       -0.11      0.55 o 
   3   4  28        2.17        1.87      0.63 o 
   4   4  28        5.81        4.70      0.98 o 
  -5   5  28        4.20        3.74      1.03 o 
  -4   5  28        1.99        1.79      0.97 o 
  -3   5  28        0.80        0.65      0.58 o 
  -2   5  28        1.48       -0.25      0.52 o 
  -1   5  28        0.79        1.14      1.11 o 
   0   5  28        0.19        0.10      0.92 o 
   1   5  28        1.26        0.22      0.74 o 
   2   5  28        0.78       -0.50      0.53 o 
   3   5  28        1.01        0.41      0.44 o 
  -3   6  28        2.33        2.40      0.83 o 
  -2   6  28        0.44        1.62      0.90 o 
  -1   6  28       16.21       19.32      2.35 o 
   0   6  28        0.44        1.69      0.87 o 
   1   6  28        1.32        1.50      0.56 o 
  -8   1  29        1.79        1.50      0.44 o 
  -7   1  29        3.90        3.37      0.61 o 
  -6   1  29        0.36       -0.50      0.60 o 
  -5   1  29        0.00        0.46      0.54 o 
  -4   1  29        2.38        4.00      1.06 o 
  -3   1  29        3.18        4.96      1.10 o 
  -2   1  29        0.50        1.00      0.99 o 
  -1   1  29        1.30        0.39      0.52 o 
   0   1  29        1.97        0.97      0.78 o 
   1   1  29        8.58        9.93      1.72 o 
   2   1  29        3.34        4.05      1.18 o 
   3   1  29        2.24        1.96      1.33 o 
   4   1  29        3.23        6.78      1.34 o 
   5   1  29        0.19       -0.22      0.60 o 
   6   1  29        1.27        1.80      0.69 o 
  -7   2  29        4.90        2.78      0.64 o 
  -6   2  29        2.61        1.66      0.69 o 
  -5   2  29       26.33       32.87      3.75 o 
  -4   2  29       12.22       14.16      1.77 o 
  -3   2  29        8.11        7.17      1.88 o 
  -2   2  29       10.46       10.88      2.21 o 
  -1   2  29       28.13       37.81      4.86 o 
   0   2  29        4.55        3.41      1.33 o 
   1   2  29        2.90        6.53      2.20 o 
   2   2  29        0.38        0.01      1.51 o 
   3   2  29        0.01       -0.90      1.29 o 
   4   2  29       11.90       13.58      2.49 o 
   5   2  29        2.13        2.23      0.92 o 
  -7   3  29        5.37        5.48      1.04 o 
  -6   3  29        4.56        5.19      1.41 o 
  -5   3  29        0.15        0.27      0.95 o 
  -4   3  29        6.98        5.05      1.61 o 
  -3   3  29        8.47        8.56      1.39 o 
  -2   3  29        2.13        2.87      1.51 o 
  -1   3  29        0.91       -0.76      1.29 o 
   0   3  29        2.43        3.81      1.62 o 
   1   3  29        5.10        4.63      1.93 o 
   2   3  29       40.22       45.36      4.66 o 
   3   3  29        0.40        0.23      1.10 o 
   4   3  29        4.39        6.18      1.50 o 
   5   3  29        0.94        0.96      0.60 o 
  -6   4  29        7.71        7.61      1.31 o 
  -5   4  29        0.78        0.23      0.84 o 
  -4   4  29        0.36        1.43      0.55 o 
  -3   4  29        0.36        0.22      0.61 o 
  -2   4  29        4.80        4.96      1.48 o 
  -1   4  29       45.98       47.33      4.29 o 
   0   4  29        0.67        0.48      0.75 o 
   1   4  29       21.68       23.23      2.01 o 
   2   4  29        1.26        0.92      0.90 o 
   3   4  29        0.26        0.15      0.32 o 
  -5   5  29        0.06        0.24      0.41 o 
  -4   5  29       10.32       10.33      1.45 o 
  -3   5  29        6.23        4.52      0.83 o 
  -2   5  29        0.03       -1.15      1.15 o 
  -1   5  29        0.39        0.43      0.76 o 
   0   5  29        0.17        0.34      0.77 o 
   1   5  29        8.95        7.97      1.43 o 
   2   5  29       12.09        9.98      1.30 o 
  -2   6  29        7.63        6.91      1.19 o 
  -1   6  29        9.49       10.55      1.45 o 
  -7   0  30        0.06        0.25      0.70 o 
  -6   0  30       15.33       16.17      2.26 o 
  -5   0  30        3.27        1.54      1.05 o 
  -4   0  30       28.13       30.23      3.39 o 
  -3   0  30        9.36        9.22      1.77 o 
  -2   0  30        0.40        0.35      0.99 o 
  -1   0  30       23.51       24.22      3.69 o 
   0   0  30        1.15        1.11      1.26 o 
   1   0  30       18.83       23.49      3.59 o 
   2   0  30        2.00        2.66      1.53 o 
   3   0  30        2.89        4.43      1.76 o 
   4   0  30       14.62       13.48      2.36 o 
   5   0  30        2.02        0.74      0.54 o 
  -7   1  30        2.43        2.42      1.50 o 
  -6   1  30        4.61        7.01      1.09 o 
  -5   1  30        3.33        3.19      0.85 o 
  -4   1  30       22.69       21.76      2.89 o 
  -3   1  30       21.24       19.28      1.98 o 
  -2   1  30        4.19        4.78      0.94 o 
  -1   1  30       24.41       29.40      2.78 o 
   0   1  30        0.58       -0.92      0.92 o 
   1   1  30        0.99       -0.33      0.70 o 
   2   1  30       39.38       39.73      3.15 o 
   3   1  30        0.41        0.13      0.90 o 
   4   1  30       19.14       22.26      1.98 o 
   5   1  30        0.28        0.53      0.63 o 
  -7   2  30        3.15        1.52      0.42 o 
  -6   2  30        5.64        5.42      0.83 o 
  -5   2  30        0.01        1.10      0.59 o 
  -4   2  30       30.35       32.76      3.72 o 
  -3   2  30        0.75        0.45      1.00 o 
  -2   2  30        4.23        3.25      0.92 o 
  -1   2  30       17.60       16.68      2.95 o 
   0   2  30        8.03        8.16      2.20 o 
   1   2  30       13.53       12.64      2.81 o 
   2   2  30       12.26       14.71      2.88 o 
   3   2  30        1.13       -0.30      1.00 o 
   4   2  30        2.69       -0.31      0.98 o 
   5   2  30        2.77        3.62      0.97 o 
  -6   3  30        4.53        3.74      0.72 o 
  -5   3  30        0.78        0.62      0.50 o 
  -4   3  30        7.63        6.03      1.21 o 
  -3   3  30        0.04        1.67      1.54 o 
  -2   3  30        1.27        1.11      1.30 o 
  -1   3  30        2.10        2.58      1.48 o 
   0   3  30        0.84        1.03      0.74 o 
   1   3  30        2.61        2.39      1.28 o 
   2   3  30       11.94       12.56      2.48 o 
   3   3  30        0.09        0.28      0.79 o 
   4   3  30        7.15        7.97      1.41 o 
  -5   4  30        0.00        0.18      0.25 o 
  -4   4  30        6.03        5.00      0.82 o 
  -3   4  30        5.36        6.35      0.93 o 
  -2   4  30        0.37        0.16      0.73 o 
  -1   4  30        4.13        6.74      1.14 o 
   0   4  30        0.04       -0.13      0.87 o 
   1   4  30        0.84       -0.13      0.90 o 
   2   4  30        2.23        2.31      0.88 o 
  -4   5  30        1.44        1.22      0.66 o 
  -3   5  30        7.29        7.21      1.46 o 
  -2   5  30        0.34       -0.75      0.76 o 
  -1   5  30        0.14        0.53      0.66 o 
   0   5  30        0.85        0.02      0.53 o 
  -7   1  31        0.72        1.39      0.41 o 
  -6   1  31        1.47        2.64      0.66 o 
  -5   1  31        0.74        0.51      0.47 o 
  -4   1  31        3.37        3.30      0.84 o 
  -3   1  31        0.57        0.00      0.53 o 
  -2   1  31        1.39        1.39      0.55 o 
  -1   1  31        0.02       -0.42      0.66 o 
   0   1  31        0.81        1.77      1.15 o 
   1   1  31        1.43        1.53      0.78 o 
   2   1  31       11.43       13.78      1.79 o 
   3   1  31        0.48       -0.14      0.55 o 
   4   1  31        8.97        8.78      2.37 o 
  -6   2  31        0.79        0.66      0.35 o 
  -5   2  31        2.48        3.28      0.67 o 
  -4   2  31        1.84        2.11      1.14 o 
  -3   2  31        0.14       -0.72      0.83 o 
  -2   2  31        2.07        0.78      1.03 o 
  -1   2  31        9.71        9.53      2.33 o 
   0   2  31        4.43        8.60      2.26 o 
   1   2  31        7.16        7.62      2.12 o 
   2   2  31       16.61       24.40      3.28 o 
   3   2  31        0.24        0.30      0.83 o 
   4   2  31        0.76        1.26      0.82 o 
  -6   3  31        0.27        0.50      0.44 o 
  -5   3  31        0.00        0.05      0.98 o 
  -4   3  31        1.38        0.99      0.49 o 
  -3   3  31       26.15       30.16      3.31 o 
  -2   3  31        1.00        0.35      1.00 o 
  -1   3  31       26.96       30.57      3.53 o 
   0   3  31        8.15        8.36      1.23 o 
   1   3  31        0.03        0.71      1.02 o 
   2   3  31        1.33        0.10      0.72 o 
   3   3  31        0.47        0.82      0.65 o 
  -4   4  31        0.35        0.04      0.38 o 
  -3   4  31        0.48       -0.02      0.59 o 
  -2   4  31        0.02       -0.44      0.53 o 
  -1   4  31        1.33        1.56      0.66 o 
   0   4  31        4.53        3.30      0.67 o 
   1   4  31        5.09        5.96      1.20 o 
  -3   5  31        7.95        1.48      0.60 o 
  -2   5  31        0.04        0.34      0.48 o 
  -1   5  31       15.42        9.95      1.35 o 
  -6   0  32       15.63       15.38      1.22 o 
  -5   0  32       12.19       11.24      1.67 o 
  -4   0  32        5.51        6.53      1.00 o 
  -3   0  32       16.51       23.26      2.08 o 
  -2   0  32        1.48       -1.21      1.21 o 
  -1   0  32        4.23        1.73      1.10 o 
   0   0  32        7.64        6.88      1.87 o 
   1   0  32       17.92       26.63      3.43 o 
   2   0  32       33.53       39.37      3.79 o 
   3   0  32        1.26        1.86      0.77 o 
   4   0  32        3.80        6.86      1.12 o 
  -6   1  32        8.03        7.47      1.57 o 
  -5   1  32        2.89        2.06      0.43 o 
  -4   1  32        0.02       -0.51      0.51 o 
  -3   1  32       10.26        8.15      0.96 o 
  -2   1  32        0.01        0.24      0.62 o 
  -1   1  32       38.28       40.73      2.80 o 
   0   1  32        7.73        7.70      1.25 o 
   1   1  32        2.29        2.21      1.63 o 
   2   1  32        5.49        1.97      1.10 o 
   3   1  32        0.01       -0.24      0.40 o 
   4   1  32        6.93        6.04      1.18 o 
  -6   2  32       11.44       10.73      0.98 o 
  -5   2  32        1.54        1.55      0.54 o 
  -4   2  32       10.13       11.01      1.51 o 
  -3   2  32        6.11        7.74      1.74 o 
  -2   2  32        0.74        0.83      0.95 o 
  -1   2  32        0.20        0.09      1.01 o 
   0   2  32       18.91       18.01      2.74 o 
   1   2  32        0.26        0.62      0.98 o 
   2   2  32       14.53       15.17      2.39 o 
   3   2  32        1.45        0.87      0.69 o 
  -5   3  32        0.54        0.51      0.41 o 
  -4   3  32        0.37       -0.56      0.56 o 
  -3   3  32        1.34        1.33      0.71 o 
  -2   3  32        2.54        1.44      0.86 o 
  -1   3  32        7.05        8.41      1.20 o 
   0   3  32       11.53       13.81      2.21 o 
   1   3  32        2.05        2.55      1.11 o 
   2   3  32        4.77        5.28      1.23 o 
  -4   4  32        0.01        1.13      0.60 o 
  -3   4  32        3.12        4.80      1.14 o 
  -2   4  32        2.40        3.59      1.13 o 
  -1   4  32       13.86       15.14      1.22 o 
   0   4  32        4.73        2.90      0.78 o 
  -5   1  33        1.09        0.59      0.63 o 
  -4   1  33        0.59        0.58      0.52 o 
  -3   1  33        0.82        0.53      0.49 o 
  -2   1  33        0.15       -0.52      0.52 o 
  -1   1  33        4.31        5.67      1.06 o 
   0   1  33        2.05        3.37      0.86 o 
   1   1  33        0.11        0.27      0.71 o 
   2   1  33        0.09        0.31      0.33 o 
   3   1  33        0.81        1.41      0.71 o 
  -5   2  33        1.40        1.10      0.55 o 
  -4   2  33        0.11        0.28      0.61 o 
  -3   2  33        7.76        9.62      1.84 o 
  -2   2  33        0.17        0.39      0.83 o 
  -1   2  33        0.01       -0.61      0.97 o 
   0   2  33       10.29       15.07      2.34 o 
   1   2  33        1.37        3.61      1.28 o 
   2   2  33       16.10       16.34      2.09 o 
   3   2  33        1.05       -0.08      0.42 o 
  -4   3  33        0.78        1.80      0.62 o 
  -3   3  33        3.28        2.76      0.90 o 
  -2   3  33        1.19        2.66      0.63 o 
  -1   3  33       13.85       18.88      2.35 o 
   0   3  33       10.82       10.55      1.70 o 
   1   3  33        1.04        0.56      0.63 o 
  -4   0  34        7.23        7.46      1.24 o 
  -3   0  34       23.20       20.65      2.20 o 
  -2   0  34        1.42        2.08      0.99 o 
  -1   0  34        3.58        7.24      1.54 o 
   0   0  34        3.74        3.89      1.20 o 
   1   0  34        2.45        1.57      0.75 o 
   2   0  34       10.58        8.55      1.28 o 
  -4   1  34        0.02        0.17      0.52 o 
  -3   1  34        0.02       -0.04      0.28 o 
  -2   1  34        0.10       -0.16      0.35 o 
  -1   1  34       20.83       22.31      1.62 o 
   0   1  34       15.67       14.35      3.24 o 
   1   1  34        2.04        4.02      1.10 o 
   2   1  34        3.54        4.07      0.96 o 
  -4   2  34        0.63        0.57      0.55 o 
  -3   2  34       15.53       14.92      1.86 o 
  -2   2  34       10.89       12.65      1.84 o 
  -1   2  34        0.43        0.21      0.64 o 
   0   2  34        0.12       -0.52      0.67 o 
   1   2  34        3.44        3.01      0.84 o 
  -2   3  34        4.20        4.62      1.00 o 
  -1   3  34        0.87        0.27      0.41 o 
  -3   1  35        0.00        0.42      0.51 o 
  -2   1  35        2.03        1.99      0.71 o 
  -1   1  35        0.01        3.06      1.01 o 
   0   1  35        2.01        1.63      0.77 o 
  -2   2  35        1.24        2.04      0.77 o 
  -1   2  35        0.09        1.35      0.65 o 
   0   2  35        0.86        0.83      0.48 o 
                                                 
